# Supplementary material for: Combining Untargeted and Targeted Proteomic Strategies for Discrimination and Quantification of Cashmere Fibers
Source: PLoS One. 2016 Jan 20;11(1):e0147044. doi: 10.1371/journal.pone.0147044 (PMC4720366; doi:10.1371/journal.pone.0147044)
Supplement: S1 Table — (XLSX) [file pone.0147044.s002.xlsx]

## Sheet: Wool species
Table S1-1. Summary of proteins identified in wool fibers
prot_acc	prot_desc	prot_score	prot_coverage (%)	distinct peptide num	Gene ontology (GO)
Q28576	Hair Keratin cysteine rich protein (Fragment) OS=Ovis aries PE=2 SV=1	133	23.2	2	Keratin filament
Q28582	Hair type II Keratin intermediate filament protein OS=Ovis aries GN=KII-9 PE=3 SV=1	40770	73.8	42	Keratin filament
Q06018	Intermediate filament type II Keratin OS=Ovis aries GN=KRT2.13 PE=3 SV=1	8151	33.5	14	Keratin filament
E3VW84	Keratin 82 (Fragment) OS=Ovis aries PE=2 SV=1	6808	36.8	9	Keratin filament
E3VW85	Keratin 83 OS=Ovis aries PE=2 SV=1	38625	93.1	43	Keratin filament
E3VW86	Keratin 84 (Fragment) OS=Ovis aries PE=2 SV=1	73	35.3	1	Keratin filament
B0LKP3	Keratin 85 (Fragment) OS=Ovis aries PE=2 SV=1	26655	83.3	34	Keratin filament
E3VW87	Keratin 86 OS=Ovis aries PE=2 SV=1	40522	90.1	42	Keratin filament
Q6R647	Keratin associated protein 12.1 OS=Capra hircus PE=4 SV=1	54	12.9	1	Keratin filament
A8WEL6	Keratin associated protein 4.3 OS=Ovis aries GN=KRTAP4.3 PE=4 SV=1	1018	15.4	3	Keratin filament
Q6R637	Keratin associated protein 9.2 OS=Capra hircus PE=2 SV=1	33	8.7	1	Keratin filament
Q6T489	Keratin intermediate filament type II (Fragment) OS=Ovis aries GN=KRT2.10 PE=3 SV=1	1242	73.5	2	Keratin filament
P02444	Keratin, high sulfur matrix protein, IIIB3 OS=Ovis aries PE=1 SV=1	827	21.4	2	Keratin filament
P02442	Keratin, high-sulfur matrix protein, IIIA3 OS=Capra hircus PE=1 SV=1	582	43.9	3	Keratin filament
P02441	Keratin, high-sulfur matrix protein, IIIA3 OS=Ovis aries PE=1 SV=1	503	24.4	2	Keratin filament
P02443	Keratin, high-sulfur matrix protein, IIIA3A OS=Ovis aries PE=1 SV=1	261	26.9	2	Keratin filament
L8HYJ5	Keratin, type II cuticular Hb2 OS=Bos grunniens mutus GN=M91_10635 PE=3 SV=1	5635	15.4	8	Keratin filament
L8HV38	Keratin, type II cuticular Hb5 OS=Bos grunniens mutus GN=M91_10632 PE=3 SV=1	3231	36	15	Keratin filament
L8HWB8	Keratin, type II cytoskeletal 3 (Fragment) OS=Bos grunniens mutus GN=M91_10650 PE=3 SV=1	28	6.6	2	Keratin filament
L8HW76	Keratin, type II cytoskeletal 6A OS=Bos grunniens mutus GN=M91_10641 PE=3 SV=1	170	12.2	3	Keratin filament
L8HW65	Keratin, type II cytoskeletal 7 OS=Bos grunniens mutus GN=M91_10626 PE=3 SV=1	913	13.7	3	Keratin filament
L8HYK5	Keratin, type II cytoskeletal 72 OS=Bos grunniens mutus GN=M91_10645 PE=3 SV=1	26	3.8	2	Keratin filament
L8HXV4	Keratin, type II cytoskeletal 75 (Fragment) OS=Bos grunniens mutus GN=M91_10637 PE=3 SV=1	776	9.3	4	Keratin filament
L8HYL0	Keratin, type II cytoskeletal 79 (Fragment) OS=Bos grunniens mutus GN=M91_10652 PE=3 SV=1	274	11.2	4	Keratin filament
P02539	Keratin, type II microfibrillar (Fragment) OS=Ovis aries PE=1 SV=1	11837	95.4	15	Keratin filament
L8HW98	Keratin, type II microfibrillar, component 5 OS=Bos grunniens mutus GN=M91_10633 PE=3 SV=1	28365	81.7	41	Keratin filament
P25691	Keratin, type II microfibrillar, component 5 OS=Ovis aries PE=1 SV=1	23258	76.1	41	Keratin filament
P15241	Keratin, type II microfibrillar, component 7C OS=Ovis aries PE=1 SV=1	36548	86.8	39	Keratin filament
Q6RCT3	Keratin-associated protein 16.1 OS=Capra hircus PE=4 SV=1	100	12.3	1	Keratin filament
Q6RCT2	Keratin-associated protein 16.2 OS=Capra hircus PE=4 SV=1	510	98.2	3	Keratin filament
Q6S343	Keratin-associated protein 3-2 OS=Ovis aries GN=KAP3.2 PE=2 SV=1	851	15.3	2	Keratin filament
L8IBR3	Keratin-associated protein 3-3 OS=Bos grunniens mutus GN=M91_00517 PE=4 SV=1	135	12.2	1	Keratin filament
F5AY94	Keratin-associated protein KAP11-1 OS=Ovis aries GN=KRTAP11-1 PE=4 SV=1	829	86.8	4	Keratin filament
G0Z7M2	Keratin-associated protein KAP1-2 OS=Ovis aries GN=KRTAP1-2 PE=4 SV=1	38	4.5	1	Keratin filament
J7GWF2	Keratin-associated protein KAP24-1 OS=Ovis aries GN=KRTAP24-1 PE=4 SV=1	51	11.5	2	Keratin filament
L8I5E9	Putative Keratin-associated protein 10-like ENSP00000375147 (Fragment) OS=Bos grunniens mutus GN=M91_00629 PE=4 SV=1	105	6.2	2	Keratin filament
I3V647	KAP11.1 OS=Capra hircus PE=2 SV=1	837	22	2	intermediate filament
D3JUU3	Glycine/tyrosine-rich Keratin-associated protein 6-3 OS=Ovis aries GN=KAP6-3 PE=4 SV=1	290	20.3	2	intermediate filament
Q6R651	Hair acidic Keratin 1 OS=Capra hircus PE=2 SV=1	33904	87.2	34	intermediate filament
J9SVG9	High glycine/tyrosine Keratin associated protein 6-L OS=Ovis aries GN=KAP6-L PE=4 SV=1	1779	98.6	3	intermediate filament
Q6S342	High glycine/tyrosine type II Keratin protein 6.1 OS=Ovis aries GN=KAP6.1 PE=4 SV=1	1166	97.6	3	intermediate filament
Q7YRW6	High-glycine tyrosine Keratin type II.3 OS=Capra hircus PE=4 SV=1	1392	50.7	3	intermediate filament
B0LKN9	Keratin 27 OS=Ovis aries PE=2 SV=1	49	5	1	intermediate filament
B0LKP0	Keratin 31 OS=Ovis aries PE=2 SV=1	34984	84.3	37	intermediate filament
E3VW76	Keratin 32 (Fragment) OS=Ovis aries PE=2 SV=1	2679	46.1	4	intermediate filament
E3VW75	Keratin 32 (Fragment) OS=Ovis aries PE=2 SV=1	1628	29	8	intermediate filament
E3VW77	Keratin 33A OS=Ovis aries PE=2 SV=1	24399	85.4	34	intermediate filament
E3VW78	Keratin 33B OS=Ovis aries PE=2 SV=1	43391	92.8	37	intermediate filament
E3VW79	Keratin 34 (Fragment) OS=Ovis aries PE=2 SV=1	42121	82.3	33	intermediate filament
B0LKP2	Keratin 38 OS=Ovis aries PE=2 SV=1	5569	31.8	11	intermediate filament
E3VW81	Keratin 39 (Fragment) OS=Ovis aries PE=2 SV=1	444	44.7	5	intermediate filament
Q6R646	Keratin associated protein 13.1 OS=Capra hircus PE=2 SV=1	3714	87.7	4	intermediate filament
Q6R644	Keratin associated protein 16.5 OS=Capra hircus PE=4 SV=1	308	42.5	2	intermediate filament
C0LJG9	Keratin associated protein 6 (Fragment) OS=Capra hircus GN=KAP6 PE=4 SV=1	67	19.3	1	intermediate filament
C0LJG2	Keratin associated protein 6 (Fragment) OS=Ovis aries GN=KAP6 PE=4 SV=1	1972	57.8	4	intermediate filament
C0LJG3	Keratin associated protein 6 OS=Ovis aries GN=KAP6 PE=4 SV=1	2631	98.8	4	intermediate filament
C0LJE0	Keratin associated protein 7 (Fragment) OS=Ovis aries GN=KAP7 PE=4 SV=1	1016	26.5	1	intermediate filament
C0LJE2	Keratin associated protein 8 OS=Ovis aries GN=KAP8 PE=4 SV=1	145	12.9	2	intermediate filament
Q6R638	Keratin associated protein 8.2 OS=Capra hircus PE=4 SV=1	172	12.7	2	intermediate filament
L8I678	Keratin, type I cuticular Ha2 (Fragment) OS=Bos grunniens mutus GN=M91_00636 PE=3 SV=1	3618	25.1	7	intermediate filament
L8I3J3	Keratin, type I cuticular Ha5 OS=Bos grunniens mutus GN=M91_00637 PE=3 SV=1	10997	66.8	27	intermediate filament
B0LKP1	Keratin, type I cuticular Ha5 OS=Ovis aries GN=KRT35 PE=2 SV=1	10565	75.2	28	intermediate filament
L8I5F4	Keratin, type I cuticular Ha6 OS=Bos grunniens mutus GN=M91_00638 PE=3 SV=1	7122	29.8	13	intermediate filament
L8I3T6	Keratin, type I cuticular Ha7 (Fragment) OS=Bos grunniens mutus GN=M91_00634 PE=3 SV=1	6096	30	10	intermediate filament
L8I2P6	Keratin, type I cytoskeletal 13 (Fragment) OS=Bos grunniens mutus GN=M91_00639 PE=3 SV=1	608	10	4	intermediate filament
O77727	Keratin, type I cytoskeletal 15 OS=Ovis aries GN=KRT15 PE=2 SV=1	531	9.1	4	intermediate filament
L8IES2	Keratin, type I cytoskeletal 20 (Fragment) OS=Bos grunniens mutus GN=M91_00522 PE=3 SV=1	46	6.4	1	intermediate filament
L8IDL6	Keratin, type I cytoskeletal 28 (Fragment) OS=Bos grunniens mutus GN=M91_00525 PE=4 SV=1	314	4.7	3	intermediate filament
L8IAW6	Keratin, type I cytoskeletal 39 (Fragment) OS=Bos grunniens mutus GN=M91_00520 PE=3 SV=1	231	13	3	intermediate filament
L8IFM9	Keratin, type I cytoskeletal 42 OS=Bos grunniens mutus GN=M91_17166 PE=3 SV=1	302	8	2	intermediate filament
L8I2P2	Keratin, type I microfibrillar 48 kDa, component 8C-1 (Fragment) OS=Bos grunniens mutus GN=M91_00633 PE=3 SV=1	20141	68	30	intermediate filament
P02534	Keratin, type I microfibrillar 48 kDa, component 8C-1 OS=Ovis aries PE=1 SV=2	32168	87.9	36	intermediate filament
E7FKN4	Keratin33A OS=Capra hircus GN=KRT33A PE=3 SV=1	26005	88.4	37	intermediate filament
E7FKP6	Keratin33A OS=Capra hircus GN=KRT33A PE=3 SV=1	27870	88.4	41	intermediate filament
E7FKN2	Keratin33A OS=Capra hircus GN=KRT33A PE=3 SV=1	16105	76	32	intermediate filament
E7FKN6	Keratin33A OS=Capra hircus GN=KRT33A PE=3 SV=1	14643	73.3	30	intermediate filament
L8HVA2	Keratin-associated protein 11-1 OS=Bos grunniens mutus GN=M91_15111 PE=4 SV=1	305	22	1	intermediate filament
L8IBU2	Keratin-associated protein 13-1 (Fragment) OS=Bos grunniens mutus GN=M91_20949 PE=4 SV=1	184	14.2	1	intermediate filament
Q6R645	Keratin-associated protein 15-1 OS=Capra hircus GN=KRTAP15-1 PE=2 SV=1	79	44.9	1	intermediate filament
L8IJJ5	14-3-3 protein sigma OS=Bos grunniens mutus GN=M91_13415 PE=3 SV=1	604	30.2	3	signal transduction
L8IVX4	Ankyrin repeat domain-containing protein 17 (Fragment) OS=Bos grunniens mutus GN=M91_08158 PE=4 SV=1	29	0.3	1	signal transduction
L8I103	Ankyrin-2 (Fragment) OS=Bos grunniens mutus GN=M91_07233 PE=4 SV=1	27	0.3	1	signal transduction
L8IU22	Cone cGMP-specific 3~,5~-cyclic phosphodiesterase subunit alpha OS=Bos grunniens mutus GN=M91_12384 PE=4 SV=1	21	0.9	1	signal transduction
D7R495	Desmoglein 4 (Fragment) OS=Ovis aries GN=DSG4 PE=4 SV=1	28	8.6	1	signal transduction
L8HX42	MAGUK p55 subfamily member 2 OS=Bos grunniens mutus GN=M91_07968 PE=4 SV=1	35	1.9	1	signal transduction
L8I8W2	Rho GTPase-activating protein 22 (Fragment) OS=Bos grunniens mutus GN=M91_06236 PE=4 SV=1	38	1.1	1	signal transduction
L8I3T3	Teneurin-2 (Fragment) OS=Bos grunniens mutus GN=M91_17047 PE=4 SV=1	21	0.3	1	signal transduction
L8I0A6	Actin, alpha skeletal muscle 2 (Fragment) OS=Bos grunniens mutus GN=M91_12114 PE=3 SV=1	22	2.9	1	cytoskeletal proteins
Q0PGG4	Actin, cytoplasmic 1 OS=Bos mutus grunniens GN=ACTB PE=2 SV=1	44	2.1	1	cytoskeletal proteins
L8IBX7	Centrosomal protein of 57 kDa (Fragment) OS=Bos grunniens mutus GN=M91_07517 PE=4 SV=1	23	1.9	1	cytoskeletal proteins
L8IXU2	Desmin (Fragment) OS=Bos grunniens mutus GN=M91_13962 PE=3 SV=1	51	2.8	1	cytoskeletal proteins
L8IKJ3	Dynein heavy chain 2, axonemal (Fragment) OS=Bos grunniens mutus GN=M91_20390 PE=4 SV=1	27	0.5	1	cytoskeletal proteins
L8ITZ3	Microtubule-associated protein 1A OS=Bos grunniens mutus GN=M91_01175 PE=4 SV=1	20	0.3	1	cytoskeletal proteins
D0VWY9	Tubulin beta chain OS=Ovis aries PE=1 SV=1	22	3.4	1	cytoskeletal proteins
L8ILJ3	ATPase family AAA domain-containing protein 2B OS=Bos grunniens mutus GN=M91_00120 PE=4 SV=1	28	0.5	1	metabolic process
L8I4B8	Cytosolic phospholipase A2 epsilon OS=Bos grunniens mutus GN=M91_00950 PE=4 SV=1	24	1.4	1	metabolic process
L8J2P9	Dual specificity protein phosphatase 14 OS=Bos grunniens mutus GN=M91_17474 PE=4 SV=1	226	21.7	2	metabolic process
L8HNG9	Inactive ubiquitin carboxyl-terminal hydrolase 54 OS=Bos grunniens mutus GN=M91_02014 PE=4 SV=1	29	1	1	metabolic process
L8IRK6	NADH dehydrogenase [ubiquinone] 1 beta subcomplex subunit 5, mitochondrial (Fragment) OS=Bos grunniens mutus GN=M91_09232 PE=4 SV=1	30	10.3	1	metabolic process
B7U172	Phosphorylase kinase, gamma 2 OS=Ovis aries GN=PHKG2 PE=2 SV=1	24	3.4	1	metabolic process
L8HR71	Retinal dehydrogenase 2 OS=Bos grunniens mutus GN=M91_04357 PE=3 SV=1	37	1.5	1	metabolic process
B2ZA84	Thioltransferase OS=Ovis aries PE=4 SV=1	163	27.4	1	metabolic process
L8IPW6	Thioredoxin (Fragment) OS=Bos grunniens mutus GN=M91_02683 PE=4 SV=1	171	32	2	metabolic process
P50413	Thioredoxin OS=Ovis aries GN=TXN PE=1 SV=2	198	31.4	2	metabolic process
L8INK7	Desmoplakin (Fragment) OS=Bos grunniens mutus GN=M91_06211 PE=4 SV=1	38	0.4	1	cell adhesion
L8IR30	Laminin subunit alpha-5 OS=Bos grunniens mutus GN=M91_18944 PE=4 SV=1	27	0.6	1	cell adhesion
L8IQ84	Exportin-6 (Fragment) OS=Bos grunniens mutus GN=M91_15180 PE=4 SV=1	21	0.7	1	transport
M0QSQ6	Sodium channel protein type 7 subunit alpha (Fragment) OS=Bos grunniens mutus GN=M91_17710 PE=3 SV=1	22	0.5	1	transport
L8HUP2	Solute carrier family 25 member 46 (Fragment) OS=Bos grunniens mutus GN=M91_05786 PE=3 SV=1	23	2.2	1	transport
L8HZB8	Galectin (Fragment) OS=Bos grunniens mutus GN=M91_04102 PE=4 SV=1	76	4.2	1	immune response
L8IZB0	Interleukin-1 family member 10 OS=Bos grunniens mutus GN=M91_19280 PE=3 SV=1	26	14.5	1	immune response
L8IL68	General transcription factor 3C polypeptide 1 (Fragment) OS=Bos grunniens mutus GN=M91_15183 PE=4 SV=1	37	0.8	1	transcription & translation
L8I5Z2	Helicase-like transcription factor (Fragment) OS=Bos grunniens mutus GN=M91_03215 PE=4 SV=1	54	0.8	1	transcription & translation
I3WAE6	HSP27 protein (Fragment) OS=Capra hircus GN=HSP27 PE=2 SV=1	73	13.7	2	transcription & translation
L8IBN4	NFX1-type zinc finger-containing protein 1 OS=Bos grunniens mutus GN=M91_17012 PE=4 SV=1	26	0.6	1	transcription & translation
L8HQB8	Nuclear receptor subfamily 2 group F member 6 (Fragment) OS=Bos grunniens mutus GN=M91_16704 PE=3 SV=1	27	2.5	1	transcription & translation
G1DFN1	Peptidyl-prolyl cis-trans isomerase OS=Capra hircus GN=PPIA PE=2 SV=1	280	26.2	3	transcription & translation
K4P1S5	Peptidyl-prolyl cis-trans isomerase OS=Ovis aries GN=PPIA PE=2 SV=1	321	37.2	4	transcription & translation
D0EP88	Prefoldin 6 OS=Ovis aries GN=PFDN6 PE=4 SV=1	23	9.3	1	transcription & translation
L8IZM5	Pre-mRNA-processing-splicing factor 8 OS=Bos grunniens mutus GN=M91_14687 PE=4 SV=1	25	0.4	1	transcription & translation
L8HRJ2	RWD domain-containing protein 3 OS=Bos grunniens mutus GN=M91_19601 PE=4 SV=1	31	6	1	transcription & translation
L8ISE9	Ski-like protein OS=Bos grunniens mutus GN=M91_16905 PE=4 SV=1	21	3.4	1	transcription & translation
L8IKJ2	Transcription factor SOX-6 OS=Bos grunniens mutus GN=M91_10989 PE=4 SV=1	23	2.9	1	transcription & translation
P0C276	Ubiquitin-60S ribosomal protein L40 OS=Ovis aries GN=UBA52 PE=2 SV=2	49	18.8	1	transcription & translation
L8IQ13	Ubiquitin-like modifier-activating enzyme 6 OS=Bos grunniens mutus GN=M91_02230 PE=4 SV=1	32	1.2	1	transcription & translation
L8HWI2	Uncharacterized protein (Fragment) OS=Bos grunniens mutus GN=M91_16976 PE=4 SV=1	31	1.1	1	transcription & translation
L8IPS0	Zinc finger MYM-type protein 1 OS=Bos grunniens mutus GN=M91_04487 PE=4 SV=1	30	1.8	1	transcription & translation
Q6YNC8	Histone H2A.Z OS=Ovis aries GN=H2AFZ PE=2 SV=3	35	7	1	DNA replication
L8HRZ4	Histone H2B OS=Bos grunniens mutus GN=M91_04418 PE=3 SV=1	103	19	2	DNA replication
B0LRN3	Histone H3 (Fragment) OS=Ovis aries PE=2 SV=1	151	51.1	5	DNA replication
L8I0I5	Histone H3 OS=Bos grunniens mutus GN=M91_12989 PE=3 SV=1	115	49.3	6	DNA replication
Q6STH8	Histone H4 (Fragment) OS=Bos mutus grunniens PE=2 SV=1	67	30.8	2	DNA replication
L8IQE3	Nucleoprotein TPR OS=Bos grunniens mutus GN=M91_16523 PE=4 SV=1	34	0.3	1	DNA replication
L8HYH8	Protein MCM10-like protein (Fragment) OS=Bos grunniens mutus GN=M91_05655 PE=4 SV=1	26	0.9	1	DNA replication
L8II46	Ataxin-2 (Fragment) OS=Bos grunniens mutus GN=M91_16445 PE=4 SV=1	22	1	1	others
L8I390	BRO1 domain-containing protein BROX OS=Bos grunniens mutus GN=M91_07384 PE=4 SV=1	24	4.1	1	others
L8HZH2	Cartilage matrix protein (Fragment) OS=Bos grunniens mutus GN=M91_11067 PE=4 SV=1	25	4.6	1	others
L8HY32	Cingulin-like protein 1 (Fragment) OS=Bos grunniens mutus GN=M91_14784 PE=4 SV=1	23	0.4	1	others
L8J2F2	F-box/LRR-repeat protein 16 OS=Bos grunniens mutus GN=M91_08788 PE=4 SV=1	22	2.5	1	others
L8I0B0	Optineurin OS=Bos grunniens mutus GN=M91_05656 PE=4 SV=1	23	1.7	1	others
L8IQX9	Retroviral-like aspartic protease 1 (Fragment) OS=Bos grunniens mutus GN=M91_09605 PE=4 SV=1	103	6.9	1	others
C6ZEA2	Sperm-egg fusion 1 OS=Capra hircus GN=Izumo1 PE=2 SV=1	20	7.2	1	others
L8IWT8	TATA element modulatory factor (Fragment) OS=Bos grunniens mutus GN=M91_09009 PE=4 SV=1	21	2.2	1	others
L8HZJ4	THO complex subunit 4 (Fragment) OS=Bos grunniens mutus GN=M91_17339 PE=4 SV=1	26	9	1	others
L8HN18	Thyroid receptor-interacting protein 11 OS=Bos grunniens mutus GN=M91_17675 PE=4 SV=1	43	1	2	others
L8IBV7	Coiled-coil domain-containing protein 158 OS=Bos grunniens mutus GN=M91_16145 PE=4 SV=1	22	1	1	unknown
L8IKT3	Myomegalin (Fragment) OS=Bos grunniens mutus GN=M91_04616 PE=4 SV=1	36	0.8	2	unknown
L8I7K7	Protein FAM184A (Fragment) OS=Bos grunniens mutus GN=M91_20132 PE=4 SV=1	29	0.7	1	unknown
I6U4S5	Sacsin (Fragment) OS=Capra hircus GN=SACS PE=4 SV=1	54	1.1	1	unknown
L8HYK0	Uncharacterized protein (Fragment) OS=Bos grunniens mutus GN=M91_10640 PE=4 SV=1	61	10.6	1	unknown
L8I6P9	Uncharacterized protein (Fragment) OS=Bos grunniens mutus GN=M91_11413 PE=4 SV=1	25	5.9	1	unknown
L8HSZ0	Uncharacterized protein (Fragment) OS=Bos grunniens mutus GN=M91_15107 PE=4 SV=1	259	37.6	1	unknown
L8IEU2	Uncharacterized protein (Fragment) OS=Bos grunniens mutus GN=M91_20948 PE=4 SV=1	1553	51.8	3	unknown
L8IER0	Uncharacterized protein OS=Bos grunniens mutus GN=M91_00510 PE=4 SV=1	361	43.9	1	unknown
L8I3S9	Uncharacterized protein OS=Bos grunniens mutus GN=M91_00626 PE=4 SV=1	119	19.5	1	unknown
L8HXU8	Uncharacterized protein OS=Bos grunniens mutus GN=M91_10628 PE=3 SV=1	2622	25.4	10	unknown
L8HNB7	Uncharacterized protein OS=Bos grunniens mutus GN=M91_16746 PE=4 SV=1	147	20.7	1	unknown

## Sheet: Cashmere species
Table S1-2. Summary of proteins identified in cashmere fibers
prot_acc	prot_desc	prot_score	prot_coverage (%)	distinct peptide num	Gene ontology (GO)
Q28582	Hair type II keratin intermediate filament protein OS=Ovis aries GN=KII-9 PE=3 SV=1	37527	71.3	44	keratin filament
Q06018	Intermediate filament type II keratin OS=Ovis aries GN=KRT2.13 PE=3 SV=1	4933	31.9	14	keratin filament
E3VW84	keratin 82 (Fragment) OS=Ovis aries PE=2 SV=1	9393	36.8	9	keratin filament
E3VW85	keratin 83 OS=Ovis aries PE=2 SV=1	27884	88.8	46	keratin filament
E3VW86	keratin 84 (Fragment) OS=Ovis aries PE=2 SV=1	59	35.3	1	keratin filament
B0LKP3	keratin 85 (Fragment) OS=Ovis aries PE=2 SV=1	19635	89.8	29	keratin filament
E3VW87	keratin 86 OS=Ovis aries PE=2 SV=1	37186	87.4	40	keratin filament
Q6R647	keratin associated protein 12.1 OS=Capra hircus PE=4 SV=1	61	23.3	2	keratin filament
A8WEL6	keratin associated protein 4.3 OS=Ovis aries GN=KRTAP4.3 PE=4 SV=1	1197	15.4	3	keratin filament
Q6R637	keratin associated protein 9.2 OS=Capra hircus PE=2 SV=1	32	8.7	1	keratin filament
Q6T489	keratin intermediate filament type II (Fragment) OS=Ovis aries GN=KRT2.10 PE=3 SV=1	2223	79.4	3	keratin filament
P02442	keratin, high-sulfur matrix protein, IIIA3 OS=Capra hircus PE=1 SV=1	818	43.9	3	keratin filament
P02441	keratin, high-sulfur matrix protein, IIIA3 OS=Ovis aries PE=1 SV=1	701	24.4	2	keratin filament
L8HYJ5	keratin, type II cuticular Hb2 OS=Bos grunniens mutus GN=M91_10635 PE=3 SV=1	2802	16.1	8	keratin filament
L8HV38	keratin, type II cuticular Hb5 OS=Bos grunniens mutus GN=M91_10632 PE=3 SV=1	3284	36.6	13	keratin filament
L8HW76	keratin, type II cytoskeletal 6A OS=Bos grunniens mutus GN=M91_10641 PE=3 SV=1	335	18.5	6	keratin filament
L8HW65	keratin, type II cytoskeletal 7 OS=Bos grunniens mutus GN=M91_10626 PE=3 SV=1	937	13.7	6	keratin filament
L8HYK5	keratin, type II cytoskeletal 72 OS=Bos grunniens mutus GN=M91_10645 PE=3 SV=1	76	3.1	2	keratin filament
L8HW83	keratin, type II cytoskeletal 73 OS=Bos grunniens mutus GN=M91_10646 PE=3 SV=1	137	5	1	keratin filament
L8HXV4	keratin, type II cytoskeletal 75 (Fragment) OS=Bos grunniens mutus GN=M91_10637 PE=3 SV=1	1124	11.4	6	keratin filament
L8HYL0	keratin, type II cytoskeletal 79 (Fragment) OS=Bos grunniens mutus GN=M91_10652 PE=3 SV=1	535	14.6	5	keratin filament
P02539	keratin, type II microfibrillar (Fragment) OS=Ovis aries PE=1 SV=1	10762	85.3	15	keratin filament
L8HW98	keratin, type II microfibrillar, component 5 OS=Bos grunniens mutus GN=M91_10633 PE=3 SV=1	21794	83.6	38	keratin filament
P25691	keratin, type II microfibrillar, component 5 OS=Ovis aries PE=1 SV=1	15316	81.1	36	keratin filament
P15241	keratin, type II microfibrillar, component 7C OS=Ovis aries PE=1 SV=1	26795	85.7	42	keratin filament
Q6RCT3	keratin-associated protein 16.1 OS=Capra hircus PE=4 SV=1	121	12.3	1	keratin filament
Q6RCT2	keratin-associated protein 16.2 OS=Capra hircus PE=4 SV=1	1692	100	4	keratin filament
Q6S343	keratin-associated protein 3-2 OS=Ovis aries GN=KAP3.2 PE=2 SV=1	884	15.3	2	keratin filament
G0Z7M2	keratin-associated protein KAP1-2 OS=Ovis aries GN=KRTAP1-2 PE=4 SV=1	25	4.5	1	keratin filament
J7GWF2	keratin-associated protein KAP24-1 OS=Ovis aries GN=KRTAP24-1 PE=4 SV=1	21	5.2	1	keratin filament
L8I5E9	Putative keratin-associated protein 10-like ENSP00000375147 (Fragment) OS=Bos grunniens mutus GN=M91_00629 PE=4 SV=1	101	11.4	2	keratin filament
I3V647	KAP11.1 OS=Capra hircus PE=2 SV=1	590	45.9	2	intermediate filament
D3JUU3	Glycine/tyrosine-rich keratin-associated protein 6-3 OS=Ovis aries GN=KAP6-3 PE=4 SV=1	139	18.9	1	intermediate filament
Q6R651	Hair acidic keratin 1 OS=Capra hircus PE=2 SV=1	38982	93	35	intermediate filament
J9SVG9	High glycine/tyrosine keratin associated protein 6-L OS=Ovis aries GN=KAP6-L PE=4 SV=1	1043	98.6	2	intermediate filament
Q6S342	High glycine/tyrosine type II keratin protein 6.1 OS=Ovis aries GN=KAP6.1 PE=4 SV=1	1110	97.6	3	intermediate filament
Q7YRW7	High-glycine tyrosine keratin type II.2 OS=Capra hircus PE=4 SV=1	1216	57.1	3	intermediate filament
Q7YRW6	High-glycine tyrosine keratin type II.3 OS=Capra hircus PE=4 SV=1	971	50.7	2	intermediate filament
B0LKN9	keratin 27 OS=Ovis aries PE=2 SV=1	63	5	1	intermediate filament
B0LKP0	keratin 31 OS=Ovis aries PE=2 SV=1	23924	89.1	32	intermediate filament
E3VW76	keratin 32 (Fragment) OS=Ovis aries PE=2 SV=1	2560	42.9	4	intermediate filament
E3VW75	keratin 32 (Fragment) OS=Ovis aries PE=2 SV=1	1509	29	7	intermediate filament
E3VW77	keratin 33A OS=Ovis aries PE=2 SV=1	24106	88.4	28	intermediate filament
E3VW78	keratin 33B OS=Ovis aries PE=2 SV=1	27727	94.1	32	intermediate filament
E3VW79	keratin 34 (Fragment) OS=Ovis aries PE=2 SV=1	27785	83	30	intermediate filament
B0LKP2	keratin 38 OS=Ovis aries PE=2 SV=1	4908	16.6	4	intermediate filament
E3VW81	keratin 39 (Fragment) OS=Ovis aries PE=2 SV=1	288	16.6	2	intermediate filament
E3VW82	keratin 40 (Fragment) OS=Ovis aries PE=2 SV=1	1510	19.8	4	intermediate filament
Q6R646	keratin associated protein 13.1 OS=Capra hircus PE=2 SV=1	3593	87.7	5	intermediate filament
Q6R644	keratin associated protein 16.5 OS=Capra hircus PE=4 SV=1	796	87.7	3	intermediate filament
C0LJG9	keratin associated protein 6 (Fragment) OS=Capra hircus GN=KAP6 PE=4 SV=1	110	19.3	1	intermediate filament
C0LJG2	keratin associated protein 6 (Fragment) OS=Ovis aries GN=KAP6 PE=4 SV=1	1522	57.8	3	intermediate filament
C0LJG4	keratin associated protein 6 OS=Capra hircus GN=KAP6 PE=4 SV=1	900	49.4	2	intermediate filament
C0LJG3	keratin associated protein 6 OS=Ovis aries GN=KAP6 PE=4 SV=1	1735	98.8	3	intermediate filament
I1VZU3	keratin associated protein 6 OS=Ovis aries GN=KAP6 PE=4 SV=1	928	59	2	intermediate filament
C0LJE0	keratin associated protein 7 (Fragment) OS=Ovis aries GN=KAP7 PE=4 SV=1	694	26.5	1	intermediate filament
C0LJE2	keratin associated protein 8 OS=Ovis aries GN=KAP8 PE=4 SV=1	122	11.3	1	intermediate filament
Q6R638	keratin associated protein 8.2 OS=Capra hircus PE=4 SV=1	146	12.7	2	intermediate filament
L8I678	keratin, type I cuticular Ha2 (Fragment) OS=Bos grunniens mutus GN=M91_00636 PE=3 SV=1	4143	26.5	8	intermediate filament
L8I3J3	keratin, type I cuticular Ha5 OS=Bos grunniens mutus GN=M91_00637 PE=3 SV=1	10133	72.5	25	intermediate filament
B0LKP1	keratin, type I cuticular Ha5 OS=Ovis aries GN=KRT35 PE=2 SV=1	8403	75.6	27	intermediate filament
L8I5F4	keratin, type I cuticular Ha6 OS=Bos grunniens mutus GN=M91_00638 PE=3 SV=1	5812	31.4	10	intermediate filament
L8I3T6	keratin, type I cuticular Ha7 (Fragment) OS=Bos grunniens mutus GN=M91_00634 PE=3 SV=1	4946	18.2	7	intermediate filament
L8I2P6	keratin, type I cytoskeletal 13 (Fragment) OS=Bos grunniens mutus GN=M91_00639 PE=3 SV=1	498	12.7	4	intermediate filament
L8HP74	keratin, type I cytoskeletal 14 OS=Bos grunniens mutus GN=M91_06039 PE=3 SV=1	339	7.3	3	intermediate filament
O77727	keratin, type I cytoskeletal 15 OS=Ovis aries GN=KRT15 PE=2 SV=1	508	11	4	intermediate filament
L8I6M7	keratin, type I cytoskeletal 18 (Fragment) OS=Bos grunniens mutus GN=M91_05606 PE=3 SV=1	480	9	3	intermediate filament
L8IES2	keratin, type I cytoskeletal 20 (Fragment) OS=Bos grunniens mutus GN=M91_00522 PE=3 SV=1	30	4.3	2	intermediate filament
L8IE84	keratin, type I cytoskeletal 24 OS=Bos grunniens mutus GN=M91_05308 PE=3 SV=1	316	7.9	2	intermediate filament
L8IDL6	keratin, type I cytoskeletal 28 (Fragment) OS=Bos grunniens mutus GN=M91_00525 PE=4 SV=1	324	4.7	3	intermediate filament
L8IAW6	keratin, type I cytoskeletal 39 (Fragment) OS=Bos grunniens mutus GN=M91_00520 PE=3 SV=1	149	7.1	2	intermediate filament
L8IFM9	keratin, type I cytoskeletal 42 OS=Bos grunniens mutus GN=M91_17166 PE=3 SV=1	405	11.9	4	intermediate filament
L8I2P2	keratin, type I microfibrillar 48 kDa, component 8C-1 (Fragment) OS=Bos grunniens mutus GN=M91_00633 PE=3 SV=1	36048	69.9	28	intermediate filament
P02534	keratin, type I microfibrillar 48 kDa, component 8C-1 OS=Ovis aries PE=1 SV=2	38408	91.5	32	intermediate filament
E7FKP6	keratin33A OS=Capra hircus GN=KRT33A PE=3 SV=1	30967	91.3	43	intermediate filament
E7FKN4	keratin33A OS=Capra hircus GN=KRT33A PE=3 SV=1	18436	89.9	33	intermediate filament
E7FKQ0	keratin33A OS=Capra hircus GN=KRT33A PE=3 SV=1	29117	81.9	38	intermediate filament
E7FKN2	keratin33A OS=Capra hircus GN=KRT33A PE=3 SV=1	20064	79.5	33	intermediate filament
L8HVA2	keratin-associated protein 11-1 OS=Bos grunniens mutus GN=M91_15111 PE=4 SV=1	336	22	1	intermediate filament
L8IBU2	keratin-associated protein 13-1 (Fragment) OS=Bos grunniens mutus GN=M91_20949 PE=4 SV=1	237	22.4	1	intermediate filament
Q6R645	keratin-associated protein 15-1 OS=Capra hircus GN=KRTAP15-1 PE=2 SV=1	284	44.9	2	intermediate filament
B6CAZ7	keratin-associated protein 6.2 OS=Capra hircus GN=KAP6.2 PE=4 SV=1	72	20.2	1	intermediate filament
Q9BGM6	Type I wool keratin intermediate filament 8c1 OS=Ovis aries PE=2 SV=1	21360	76.3	28	intermediate filament
L8I6Q4	14-3-3 protein beta/alpha (Fragment) OS=Bos grunniens mutus GN=M91_07786 PE=3 SV=1	269	15	3	signal transduction
L8J2M8	14-3-3 protein epsilon (Fragment) OS=Bos grunniens mutus GN=M91_14679 PE=3 SV=1	496	17.7	3	signal transduction
L8IJJ5	14-3-3 protein sigma OS=Bos grunniens mutus GN=M91_13415 PE=3 SV=1	722	37.1	6	signal transduction
L8I4J0	Ankyrin repeat and SOCS box protein 11 OS=Bos grunniens mutus GN=M91_17847 PE=4 SV=1	25	3.4	1	signal transduction
L8IVX4	Ankyrin repeat domain-containing protein 17 (Fragment) OS=Bos grunniens mutus GN=M91_08158 PE=4 SV=1	37	0.3	1	signal transduction
L8I103	Ankyrin-2 (Fragment) OS=Bos grunniens mutus GN=M91_07233 PE=4 SV=1	27	0.3	1	signal transduction
L8I4D2	cAMP-dependent protein kinase inhibitor gamma OS=Bos grunniens mutus GN=M91_07790 PE=4 SV=1	24	21.1	1	signal transduction
L8HX42	MAGUK p55 subfamily member 2 OS=Bos grunniens mutus GN=M91_07968 PE=4 SV=1	26	1.9	1	signal transduction
C5IJA2	RASSF1 OS=Ovis aries PE=2 SV=1	33	5.5	1	signal transduction
L8I8W2	Rho GTPase-activating protein 22 (Fragment) OS=Bos grunniens mutus GN=M91_06236 PE=4 SV=1	35	1.1	1	signal transduction
L8IA90	SH3 and cysteine-rich domain-containing protein 3 OS=Bos grunniens mutus GN=M91_11217 PE=4 SV=1	26	2.2	1	signal transduction
L8I3T3	Teneurin-2 (Fragment) OS=Bos grunniens mutus GN=M91_17047 PE=4 SV=1	21	0.3	1	signal transduction
Q0PGG4	Actin, cytoplasmic 1 OS=Bos mutus grunniens GN=ACTB PE=2 SV=1	28	4.8	2	cytoskeletal proteins
L8IBX7	Centrosomal protein of 57 kDa (Fragment) OS=Bos grunniens mutus GN=M91_07517 PE=4 SV=1	29	1.9	1	cytoskeletal proteins
L8IXU2	Desmin (Fragment) OS=Bos grunniens mutus GN=M91_13962 PE=3 SV=1	62	2.8	1	cytoskeletal proteins
L8I264	Myosin light chain 4 OS=Bos grunniens mutus GN=M91_00477 PE=4 SV=1	22	5.2	1	cytoskeletal proteins
L8IGP2	Prelamin-A/C OS=Bos grunniens mutus GN=M91_20892 PE=3 SV=1	38	2.6	1	cytoskeletal proteins
D0VWZ0	Tubulin alpha chain OS=Ovis aries PE=1 SV=1	23	3.3	1	cytoskeletal proteins
D0VWY9	Tubulin beta chain OS=Ovis aries PE=1 SV=1	59	4	1	cytoskeletal proteins
L8I1F0	Acyl-coenzyme A amino acid N-acyltransferase 2 (Fragment) OS=Bos grunniens mutus GN=M91_01273 PE=4 SV=1	20	4.5	1	metabolic process
L8ICI1	Alcohol dehydrogenase 1 (Fragment) OS=Bos grunniens mutus GN=M91_09096 PE=3 SV=1	80	11.5	2	metabolic process
L8J2P9	Dual specificity protein phosphatase 14 OS=Bos grunniens mutus GN=M91_17474 PE=4 SV=1	39	14.1	1	metabolic process
L8IRK6	NADH dehydrogenase [ubiquinone] 1 beta subcomplex subunit 5, mitochondrial (Fragment) OS=Bos grunniens mutus GN=M91_09232 PE=4 SV=1	26	10.3	1	metabolic process
L8HPE9	Noelin-2 (Fragment) OS=Bos grunniens mutus GN=M91_00783 PE=4 SV=1	21	4.2	1	metabolic process
L8IEP3	Phosphorylase b kinase regulatory subunit alpha, skeletal muscle isoform OS=Bos grunniens mutus GN=M91_14325 PE=4 SV=1	20	0.6	1	metabolic process
B7U172	Phosphorylase kinase, gamma 2 OS=Ovis aries GN=PHKG2 PE=2 SV=1	35	3.4	1	metabolic process
L8HR71	Retinal dehydrogenase 2 OS=Bos grunniens mutus GN=M91_04357 PE=3 SV=1	35	1.5	1	metabolic process
L8IPW6	Thioredoxin (Fragment) OS=Bos grunniens mutus GN=M91_02683 PE=4 SV=1	70	32	1	metabolic process
P50413	Thioredoxin OS=Ovis aries GN=TXN PE=1 SV=2	247	31.4	3	metabolic process
L8IEX0	Uncharacterized protein OS=Bos grunniens mutus GN=M91_17169 PE=3 SV=1	29	4.8	1	metabolic process
D7R496	Desmoglein 4 (Fragment) OS=Ovis aries GN=DSG4 PE=4 SV=1	103	6	1	cell adhesion
L8I8N4	Desmoglein-4 OS=Bos grunniens mutus GN=M91_20077 PE=3 SV=1	66	2.4	1	cell adhesion
L8INK7	Desmoplakin (Fragment) OS=Bos grunniens mutus GN=M91_06211 PE=4 SV=1	64	1.2	2	cell adhesion
L8ICL6	Junction plakoglobin (Fragment) OS=Bos grunniens mutus GN=M91_17162 PE=4 SV=1	25	2.9	1	cell adhesion
L8IR30	Laminin subunit alpha-5 OS=Bos grunniens mutus GN=M91_18944 PE=4 SV=1	33	0.6	1	cell adhesion
L8IYQ2	Protocadherin-19 (Fragment) OS=Bos grunniens mutus GN=M91_02620 PE=4 SV=1	29	1	1	cell adhesion
L8ILA1	Formin-binding protein 1-like protein (Fragment) OS=Bos grunniens mutus GN=M91_06379 PE=4 SV=1	33	1.7	1	transport
L8HZB8	Galectin (Fragment) OS=Bos grunniens mutus GN=M91_04102 PE=4 SV=1	107	5.4	1	immune response
L8IBY8	E3 ubiquitin-protein ligase RNF103 OS=Bos grunniens mutus GN=M91_04851 PE=4 SV=1	21	2.6	1	transcription & translation
L8IL68	General transcription factor 3C polypeptide 1 (Fragment) OS=Bos grunniens mutus GN=M91_15183 PE=4 SV=1	31	0.8	1	transcription & translation
L8I5Z2	Helicase-like transcription factor (Fragment) OS=Bos grunniens mutus GN=M91_03215 PE=4 SV=1	53	0.8	1	transcription & translation
L8I3P6	Leucine-rich repeat-containing protein 15 (Fragment) OS=Bos grunniens mutus GN=M91_13765 PE=4 SV=1	70	2.4	1	transcription & translation
L8I1K9	MAX associated protein OS=Bos grunniens mutus GN=M91_00945 PE=3 SV=1	58	0.3	1	transcription & translation
L8IBN4	NFX1-type zinc finger-containing protein 1 OS=Bos grunniens mutus GN=M91_17012 PE=4 SV=1	20	0.6	1	transcription & translation
L8HQB8	Nuclear receptor subfamily 2 group F member 6 (Fragment) OS=Bos grunniens mutus GN=M91_16704 PE=3 SV=1	24	2.5	1	transcription & translation
G1DFN1	Peptidyl-prolyl cis-trans isomerase OS=Capra hircus GN=PPIA PE=2 SV=1	328	26.2	4	transcription & translation
K4P1S5	Peptidyl-prolyl cis-trans isomerase OS=Ovis aries GN=PPIA PE=2 SV=1	252	32.3	3	transcription & translation
L8I9M9	Phenylalanyl-tRNA synthetase alpha chain OS=Bos grunniens mutus GN=M91_12624 PE=4 SV=1	25	2.8	1	transcription & translation
L8IZM5	Pre-mRNA-processing-splicing factor 8 OS=Bos grunniens mutus GN=M91_14687 PE=4 SV=1	24	0.4	1	transcription & translation
L8IGQ3	Tripartite motif-containing protein 29 OS=Bos grunniens mutus GN=M91_09698 PE=4 SV=1	24	1.7	1	transcription & translation
P0C276	Ubiquitin-60S ribosomal protein L40 OS=Ovis aries GN=UBA52 PE=2 SV=2	66	11.7	1	transcription & translation
L8IQ13	Ubiquitin-like modifier-activating enzyme 6 OS=Bos grunniens mutus GN=M91_02230 PE=4 SV=1	29	1.2	1	transcription & translation
L8HWI2	Uncharacterized protein (Fragment) OS=Bos grunniens mutus GN=M91_16976 PE=4 SV=1	21	1.3	1	transcription & translation
L8ITD7	Zinc finger C4H2 domain-containing protein (Fragment) OS=Bos grunniens mutus GN=M91_08977 PE=4 SV=1	22	3.8	1	transcription & translation
L8IPS0	Zinc finger MYM-type protein 1 OS=Bos grunniens mutus GN=M91_04487 PE=4 SV=1	22	1.8	1	transcription & translation
L8IPE0	Zinc finger protein 1-like protein (Fragment) OS=Bos grunniens mutus GN=M91_03443 PE=4 SV=1	20	1.9	1	transcription & translation
L8I960	Centrosome-associated protein CEP250 OS=Bos grunniens mutus GN=M91_20150 PE=4 SV=1	20	1.1	1	DNA replication
L8HPV5	Chromodomain-helicase-DNA-binding protein 1-like protein OS=Bos grunniens mutus GN=M91_21278 PE=4 SV=1	21	1.1	1	DNA replication
C5IZK1	DNA (Cytosine-5) methyltransferase 1 isoform 12b (Fragment) OS=Ovis aries GN=DNMT1 PE=2 SV=1	23	1.4	1	DNA replication
Q6YNC8	Histone H2A.Z OS=Ovis aries GN=H2AFZ PE=2 SV=3	44	7	1	DNA replication
L8HRZ4	Histone H2B OS=Bos grunniens mutus GN=M91_04418 PE=3 SV=1	74	19	2	DNA replication
B0LRN3	Histone H3 (Fragment) OS=Ovis aries PE=2 SV=1	107	29.8	5	DNA replication
L8I0I5	Histone H3 OS=Bos grunniens mutus GN=M91_12989 PE=3 SV=1	155	47.8	4	DNA replication
Q6STH8	Histone H4 (Fragment) OS=Bos mutus grunniens PE=2 SV=1	112	26.9	2	DNA replication
L8IPC2	Kinetochore protein NDC80-like protein OS=Bos grunniens mutus GN=M91_16093 PE=4 SV=1	20	1.6	1	DNA replication
L8I2M7	Mitogen-activated protein kinase-binding protein 1 OS=Bos grunniens mutus GN=M91_00946 PE=4 SV=1	25	0.7	1	DNA replication
L8J4Z3	Mitotic spindle assembly checkpoint protein MAD1 OS=Bos grunniens mutus GN=M91_16359 PE=4 SV=1	22	1.8	1	DNA replication
L8IQE3	Nucleoprotein TPR OS=Bos grunniens mutus GN=M91_16523 PE=4 SV=1	22	0.3	1	DNA replication
L8J3P1	Nucleosome-remodeling factor subunit BPTF (Fragment) OS=Bos grunniens mutus GN=M91_08954 PE=4 SV=1	34	0.6	1	DNA replication
L8HYH8	Protein MCM10-like protein (Fragment) OS=Bos grunniens mutus GN=M91_05655 PE=4 SV=1	31	0.9	1	DNA replication
L8I9I2	Alpha-crystallin B chain OS=Bos grunniens mutus GN=M91_13076 PE=3 SV=1	43	18.3	2	others
L8IFT4	F-box/LRR-repeat protein 7 (Fragment) OS=Bos grunniens mutus GN=M91_11170 PE=4 SV=1	40	1.6	1	others
L8IGT9	FYVE, RhoGEF and PH domain-containing protein 4 OS=Bos grunniens mutus GN=M91_17486 PE=4 SV=1	24	1.3	1	others
L8I5D8	Insulin-like growth factor II OS=Bos grunniens mutus GN=M91_21288 PE=3 SV=1	22	3.8	1	others
L8IQX9	Retroviral-like aspartic protease 1 (Fragment) OS=Bos grunniens mutus GN=M91_09605 PE=4 SV=1	112	6.9	1	others
L8IKT3	Myomegalin (Fragment) OS=Bos grunniens mutus GN=M91_04616 PE=4 SV=1	36	0.8	2	unknown
L8HWE5	Phostensin OS=Bos grunniens mutus GN=M91_10380 PE=4 SV=1	20	1.4	1	unknown
L8HUH3	Protein capicua-like protein (Fragment) OS=Bos grunniens mutus GN=M91_20824 PE=4 SV=1	22	1.8	1	unknown
L8I7K7	Protein FAM184A (Fragment) OS=Bos grunniens mutus GN=M91_20132 PE=4 SV=1	24	0.7	1	unknown
I6U4S5	Sacsin (Fragment) OS=Capra hircus GN=SACS PE=4 SV=1	43	1.1	1	unknown
L8HPT7	SH3 domain and tetratricopeptide repeats-containing protein 1 (Fragment) OS=Bos grunniens mutus GN=M91_12357 PE=4 SV=1	32	0.8	1	unknown
L8IBU1	Striatin-4 (Fragment) OS=Bos grunniens mutus GN=M91_02217 PE=4 SV=1	31	1.1	1	unknown
L8HUN6	SWI/SNF-related matrix-associated actin-dependent regulator of chromatin subfamily D member 3 OS=Bos grunniens mutus GN=M91_18752 PE=4 SV=1	26	1.8	1	unknown
L8I4Y0	Uncharacterized protein (Fragment) OS=Bos grunniens mutus GN=M91_03735 PE=4 SV=1	27	2.5	1	unknown
L8HYK0	Uncharacterized protein (Fragment) OS=Bos grunniens mutus GN=M91_10640 PE=4 SV=1	115	18.2	3	unknown
L8HNT3	Uncharacterized protein (Fragment) OS=Bos grunniens mutus GN=M91_12348 PE=4 SV=1	20	5.8	1	unknown
L8I8Q0	Uncharacterized protein (Fragment) OS=Bos grunniens mutus GN=M91_20081 PE=4 SV=1	125	11.9	2	unknown
L8IEU2	Uncharacterized protein (Fragment) OS=Bos grunniens mutus GN=M91_20948 PE=4 SV=1	2208	50	4	unknown
L8IER0	Uncharacterized protein OS=Bos grunniens mutus GN=M91_00510 PE=4 SV=1	221	43.9	2	unknown
L8HXU8	Uncharacterized protein OS=Bos grunniens mutus GN=M91_10628 PE=3 SV=1	3590	27.1	10	unknown
L8HKJ8	Uncharacterized protein OS=Bos grunniens mutus GN=M91_16747 PE=4 SV=1	166	74.4	1	unknown

## Sheet: Yak species
Table S1-3. Summary of proteins identified in yak fibers
prot_acc	prot_desc	prot_score	prot_coverage (%)	distinct peptide num	Gene ontology (GO)
Q28582	Hair type II Keratin intermediate filament protein OS=Ovis aries GN=KII-9 PE=3 SV=1	21013	68.9	32	keratin filament
E3VW84	Keratin 82 (Fragment) OS=Ovis aries PE=2 SV=1	11617	36.8	8	keratin filament
E3VW85	Keratin 83 OS=Ovis aries PE=2 SV=1	19938	76.7	35	keratin filament
B0LKP3	Keratin 85 (Fragment) OS=Ovis aries PE=2 SV=1	19281	89.8	27	keratin filament
E3VW87	Keratin 86 OS=Ovis aries PE=2 SV=1	31346	84.8	36	keratin filament
A8WEL6	Keratin associated protein 4.3 OS=Ovis aries GN=KRTAP4.3 PE=4 SV=1	794	15.4	1	keratin filament
P02444	Keratin, high sulfur matrix protein, IIIB3 OS=Ovis aries PE=1 SV=1	284	21.4	1	keratin filament
P02441	Keratin, high-sulfur matrix protein, IIIA3 OS=Ovis aries PE=1 SV=1	274	24.4	2	keratin filament
L8HYJ5	Keratin, type II cuticular Hb2 OS=Bos grunniens mutus GN=M91_10635 PE=3 SV=1	3214	16	6	keratin filament
L8HV38	Keratin, type II cuticular Hb5 OS=Bos grunniens mutus GN=M91_10632 PE=3 SV=1	3774	31.4	14	keratin filament
L8HXW6	Keratin, type II cytoskeletal 1 (Fragment) OS=Bos grunniens mutus GN=M91_10648 PE=3 SV=1	197	9.7	4	keratin filament
L8HW76	Keratin, type II cytoskeletal 6A OS=Bos grunniens mutus GN=M91_10641 PE=3 SV=1	164	14.7	5	keratin filament
L8HW65	Keratin, type II cytoskeletal 7 OS=Bos grunniens mutus GN=M91_10626 PE=3 SV=1	885	13.7	4	keratin filament
L8HW83	Keratin, type II cytoskeletal 73 OS=Bos grunniens mutus GN=M91_10646 PE=3 SV=1	198	5	1	keratin filament
L8HXV4	Keratin, type II cytoskeletal 75 (Fragment) OS=Bos grunniens mutus GN=M91_10637 PE=3 SV=1	1254	13.3	5	keratin filament
L8HW89	Keratin, type II cytoskeletal 78 OS=Bos grunniens mutus GN=M91_10653 PE=3 SV=1	91	5.7	1	keratin filament
L8HYL0	Keratin, type II cytoskeletal 79 (Fragment) OS=Bos grunniens mutus GN=M91_10652 PE=3 SV=1	704	14.6	5	keratin filament
P02539	Keratin, type II microfibrillar (Fragment) OS=Ovis aries PE=1 SV=1	5501	85.3	8	keratin filament
L8HW98	Keratin, type II microfibrillar, component 5 OS=Bos grunniens mutus GN=M91_10633 PE=3 SV=1	22356	82.4	40	keratin filament
P25691	Keratin, type II microfibrillar, component 5 OS=Ovis aries PE=1 SV=1	19985	78.7	37	keratin filament
P15241	Keratin, type II microfibrillar, component 7C OS=Ovis aries PE=1 SV=1	18963	73.5	32	keratin filament
L8IS91	Keratin-associated protein 12-1 OS=Bos grunniens mutus GN=M91_11737 PE=4 SV=1	37	9.8	1	keratin filament
Q6RCT3	Keratin-associated protein 16.1 OS=Capra hircus PE=4 SV=1	123	12.3	1	keratin filament
Q6RCT2	Keratin-associated protein 16.2 OS=Capra hircus PE=4 SV=1	167	98.2	1	keratin filament
Q6S343	Keratin-associated protein 3-2 OS=Ovis aries GN=KAP3.2 PE=2 SV=1	519	15.3	1	keratin filament
L8IBR3	Keratin-associated protein 3-3 OS=Bos grunniens mutus GN=M91_00517 PE=4 SV=1	473	15.3	2	keratin filament
F5AY94	Keratin-associated protein KAP11-1 OS=Ovis aries GN=KRTAP11-1 PE=4 SV=1	604	62.9	1	keratin filament
G0Z7M2	Keratin-associated protein KAP1-2 OS=Ovis aries GN=KRTAP1-2 PE=4 SV=1	29	4.5	1	keratin filament
L8I5E9	Putative Keratin-associated protein 10-like ENSP00000375147 (Fragment) OS=Bos grunniens mutus GN=M91_00629 PE=4 SV=1	222	11	3	keratin filament
I3V647	KAP11.1 OS=Capra hircus PE=2 SV=1	255	22	1	intermediate filament
D3JUU3	Glycine/tyrosine-rich Keratin-associated protein 6-3 OS=Ovis aries GN=KAP6-3 PE=4 SV=1	359	20.3	2	intermediate filament
Q6R651	Hair acidic Keratin 1 OS=Capra hircus PE=2 SV=1	22790	89.1	30	intermediate filament
Q6S342	High glycine/tyrosine type II Keratin protein 6.1 OS=Ovis aries GN=KAP6.1 PE=4 SV=1	458	56.6	1	intermediate filament
Q7YRW6	High-glycine tyrosine Keratin type II.3 OS=Capra hircus PE=4 SV=1	1140	49.3	1	intermediate filament
B0LKP0	Keratin 31 OS=Ovis aries PE=2 SV=1	31645	76.3	34	intermediate filament
E3VW76	Keratin 32 (Fragment) OS=Ovis aries PE=2 SV=1	2616	42.9	4	intermediate filament
E3VW75	Keratin 32 (Fragment) OS=Ovis aries PE=2 SV=1	1702	34.6	8	intermediate filament
E3VW77	Keratin 33A OS=Ovis aries PE=2 SV=1	13664	77	24	intermediate filament
E3VW78	Keratin 33B OS=Ovis aries PE=2 SV=1	29362	91.1	27	intermediate filament
E3VW79	Keratin 34 (Fragment) OS=Ovis aries PE=2 SV=1	28705	83.3	23	intermediate filament
B0LKP2	Keratin 38 OS=Ovis aries PE=2 SV=1	4744	17	4	intermediate filament
Q6R646	Keratin associated protein 13.1 OS=Capra hircus PE=2 SV=1	2851	54	4	intermediate filament
Q6R644	Keratin associated protein 16.5 OS=Capra hircus PE=4 SV=1	195	20.5	1	intermediate filament
C0LJG2	Keratin associated protein 6 (Fragment) OS=Ovis aries GN=KAP6 PE=4 SV=1	1400	56.6	1	intermediate filament
C0LJG3	Keratin associated protein 6 OS=Ovis aries GN=KAP6 PE=4 SV=1	1533	56.6	1	intermediate filament
C0LJE0	Keratin associated protein 7 (Fragment) OS=Ovis aries GN=KAP7 PE=4 SV=1	411	26.5	2	intermediate filament
C0LJE2	Keratin associated protein 8 OS=Ovis aries GN=KAP8 PE=4 SV=1	104	11.3	1	intermediate filament
Q6R638	Keratin associated protein 8.2 OS=Capra hircus PE=4 SV=1	119	12.7	1	intermediate filament
L8I678	Keratin, type I cuticular Ha2 (Fragment) OS=Bos grunniens mutus GN=M91_00636 PE=3 SV=1	4741	39.5	14	intermediate filament
L8I3J3	Keratin, type I cuticular Ha5 OS=Bos grunniens mutus GN=M91_00637 PE=3 SV=1	11342	78.2	31	intermediate filament
B0LKP1	Keratin, type I cuticular Ha5 OS=Ovis aries GN=KRT35 PE=2 SV=1	10913	76.7	22	intermediate filament
L8I5F4	Keratin, type I cuticular Ha6 OS=Bos grunniens mutus GN=M91_00638 PE=3 SV=1	6478	33.6	12	intermediate filament
L8I3T6	Keratin, type I cuticular Ha7 (Fragment) OS=Bos grunniens mutus GN=M91_00634 PE=3 SV=1	5531	20.1	5	intermediate filament
O77727	Keratin, type I cytoskeletal 15 OS=Ovis aries GN=KRT15 PE=2 SV=1	586	9.1	5	intermediate filament
L8I6M7	Keratin, type I cytoskeletal 18 (Fragment) OS=Bos grunniens mutus GN=M91_05606 PE=3 SV=1	542	5.6	4	intermediate filament
L8IE84	Keratin, type I cytoskeletal 24 OS=Bos grunniens mutus GN=M91_05308 PE=3 SV=1	246	4.4	2	intermediate filament
L8IAW6	Keratin, type I cytoskeletal 39 (Fragment) OS=Bos grunniens mutus GN=M91_00520 PE=3 SV=1	145	7.9	1	intermediate filament
L8IDK9	Keratin, type I cytoskeletal 40 (Fragment) OS=Bos grunniens mutus GN=M91_00518 PE=4 SV=1	1582	38.7	5	intermediate filament
L8IFM9	Keratin, type I cytoskeletal 42 OS=Bos grunniens mutus GN=M91_17166 PE=3 SV=1	363	5.6	1	intermediate filament
L8I2P2	Keratin, type I microfibrillar 48 kDa, component 8C-1 (Fragment) OS=Bos grunniens mutus GN=M91_00633 PE=3 SV=1	23043	72.1	31	intermediate filament
P02534	Keratin, type I microfibrillar 48 kDa, component 8C-1 OS=Ovis aries PE=1 SV=2	23711	89.3	32	intermediate filament
E7FKN4	Keratin33A OS=Capra hircus GN=KRT33A PE=3 SV=1	15566	89.9	26	intermediate filament
E7FKP6	Keratin33A OS=Capra hircus GN=KRT33A PE=3 SV=1	15784	89.9	30	intermediate filament
E7FKQ0	Keratin33A OS=Capra hircus GN=KRT33A PE=3 SV=1	20961	80.4	28	intermediate filament
E7FKN2	Keratin33A OS=Capra hircus GN=KRT33A PE=3 SV=1	21082	79	29	intermediate filament
L8HVA2	Keratin-associated protein 11-1 OS=Bos grunniens mutus GN=M91_15111 PE=4 SV=1	953	45.9	3	intermediate filament
L8IBU2	Keratin-associated protein 13-1 (Fragment) OS=Bos grunniens mutus GN=M91_20949 PE=4 SV=1	66	20.8	1	intermediate filament
L8IBT4	Keratin-associated protein 15-1 (Fragment) OS=Bos grunniens mutus GN=M91_20947 PE=4 SV=1	336	39.4	2	intermediate filament
Q6R645	Keratin-associated protein 15-1 OS=Capra hircus GN=KRTAP15-1 PE=2 SV=1	224	44.9	1	intermediate filament
L8IEU6	Keratin-associated protein 26-1 OS=Bos grunniens mutus GN=M91_20956 PE=4 SV=1	27	18.3	1	intermediate filament
L8IBT8	Keratin-associated protein 27-1 (Fragment) OS=Bos grunniens mutus GN=M91_20955 PE=4 SV=1	58	5.6	1	intermediate filament
L8ITE2	14-3-3 protein gamma OS=Bos grunniens mutus GN=M91_01040 PE=3 SV=1	220	13	3	signal transduction
L8IJJ5	14-3-3 protein sigma OS=Bos grunniens mutus GN=M91_13415 PE=3 SV=1	643	32.3	6	signal transduction
L8IVX4	Ankyrin repeat domain-containing protein 17 (Fragment) OS=Bos grunniens mutus GN=M91_08158 PE=4 SV=1	23	0.3	1	signal transduction
L8HX42	MAGUK p55 subfamily member 2 OS=Bos grunniens mutus GN=M91_07968 PE=4 SV=1	26	1.9	1	signal transduction
L8J4X8	Protein Wnt OS=Bos grunniens mutus GN=M91_03144 PE=3 SV=1	29	2.8	1	signal transduction
C5IJA2	RASSF1 OS=Ovis aries PE=2 SV=1	22	5.5	1	signal transduction
L8I8W2	Rho GTPase-activating protein 22 (Fragment) OS=Bos grunniens mutus GN=M91_06236 PE=4 SV=1	38	1.1	1	signal transduction
L8I809	Rho guanine nucleotide exchange factor 5 (Fragment) OS=Bos grunniens mutus GN=M91_02334 PE=4 SV=1	20	0.5	1	signal transduction
Q0PGG4	Actin, cytoplasmic 1 OS=Bos mutus grunniens GN=ACTB PE=2 SV=1	50	2.7	1	cytoskeletal proteins
L8IBX7	Centrosomal protein of 57 kDa (Fragment) OS=Bos grunniens mutus GN=M91_07517 PE=4 SV=1	29	1.9	1	cytoskeletal proteins
L8IXU2	Desmin (Fragment) OS=Bos grunniens mutus GN=M91_13962 PE=3 SV=1	43	2.8	1	cytoskeletal proteins
L8HSD2	Protein phosphatase Slingshot-like protein 1 (Fragment) OS=Bos grunniens mutus GN=M91_17587 PE=4 SV=1	24	1	1	cytoskeletal proteins
D0VWZ0	Tubulin alpha chain OS=Ovis aries PE=1 SV=1	21	4.7	1	cytoskeletal proteins
D0VWY9	Tubulin beta chain OS=Ovis aries PE=1 SV=1	61	7.4	2	cytoskeletal proteins
L8IJA6	17-beta-hydroxysteroid dehydrogenase 14 OS=Bos grunniens mutus GN=M91_16018 PE=3 SV=1	27	3	1	metabolic process
L8I7P8	3-ketoacyl-CoA thiolase, peroxisomal OS=Bos grunniens mutus GN=M91_20975 PE=3 SV=1	53	4.7	1	metabolic process
L8ISV3	Alpha-enolase OS=Bos grunniens mutus GN=M91_12821 PE=3 SV=1	30	6.7	1	metabolic process
L8ITV5	Cardiolipin synthase (Fragment) OS=Bos grunniens mutus GN=M91_03052 PE=4 SV=1	20	3.3	1	metabolic process
L8J2P9	Dual specificity protein phosphatase 14 OS=Bos grunniens mutus GN=M91_17474 PE=4 SV=1	30	7.6	1	metabolic process
L8HNG9	Inactive ubiquitin carboxyl-terminal hydrolase 54 OS=Bos grunniens mutus GN=M91_02014 PE=4 SV=1	22	1	1	metabolic process
L8IRU3	Paraplegin (Fragment) OS=Bos grunniens mutus GN=M91_08277 PE=3 SV=1	24	2.2	1	metabolic process
L8IZ60	Peroxisomal NADH pyrophosphatase NUDT12 OS=Bos grunniens mutus GN=M91_07906 PE=4 SV=1	24	2.2	1	metabolic process
B7U172	Phosphorylase kinase, gamma 2 OS=Ovis aries GN=PHKG2 PE=2 SV=1	26	3.4	1	metabolic process
L8IXW5	Proactivator polypeptide OS=Bos grunniens mutus GN=M91_14720 PE=4 SV=1	88	2.8	1	metabolic process
L8IPW6	Thioredoxin (Fragment) OS=Bos grunniens mutus GN=M91_02683 PE=4 SV=1	226	34	2	metabolic process
L8HXP8	Triosephosphate isomerase OS=Bos grunniens mutus GN=M91_17650 PE=3 SV=1	39	5.2	1	metabolic process
L8HSR7	Ubiquitin carboxyl-terminal hydrolase OS=Bos grunniens mutus GN=M91_16964 PE=3 SV=1	21	0.8	1	metabolic process
L8I8N4	Desmoglein-4 OS=Bos grunniens mutus GN=M91_20077 PE=3 SV=1	76	3.3	2	cell adhesion
L8INK7	Desmoplakin (Fragment) OS=Bos grunniens mutus GN=M91_06211 PE=4 SV=1	21	0.3	1	cell adhesion
L8ICL6	Junction plakoglobin (Fragment) OS=Bos grunniens mutus GN=M91_17162 PE=4 SV=1	61	2.7	1	cell adhesion
L8ILA1	Formin-binding protein 1-like protein (Fragment) OS=Bos grunniens mutus GN=M91_06379 PE=4 SV=1	26	1.7	1	transport
L8I8M1	Oxysterol-binding protein (Fragment) OS=Bos grunniens mutus GN=M91_12237 PE=3 SV=1	21	1	1	transport
L8HZB8	Galectin (Fragment) OS=Bos grunniens mutus GN=M91_04102 PE=4 SV=1	152	9.6	2	immune response
L8IZB0	Interleukin-1 family member 10 OS=Bos grunniens mutus GN=M91_19280 PE=3 SV=1	32	14.5	1	immune response
L8HWW3	C-Myc-binding protein (Fragment) OS=Bos grunniens mutus GN=M91_13266 PE=4 SV=1	29	12.1	1	transcription & translation
S4VG93	Heat shock 70kDa protein 2 OS=Bos mutus grunniens GN=HSPA2 PE=2 SV=1	105	5.3	3	transcription & translation
G1CQF2	Heat shock protein 70.1 OS=Capra hircus GN=HSP70.1 PE=2 SV=1	33	1.7	1	transcription & translation
L8I5Z2	Helicase-like transcription factor (Fragment) OS=Bos grunniens mutus GN=M91_03215 PE=4 SV=1	51	0.8	1	transcription & translation
I3WAE6	HSP27 protein (Fragment) OS=Capra hircus GN=HSP27 PE=2 SV=1	62	12.6	1	transcription & translation
D2XNQ6	Msh homeobox 2 (Fragment) OS=Capra hircus GN=MSX2 PE=2 SV=1	23	9.1	1	transcription & translation
L8HQB8	Nuclear receptor subfamily 2 group F member 6 (Fragment) OS=Bos grunniens mutus GN=M91_16704 PE=3 SV=1	22	2.5	1	transcription & translation
L8I886	Peptidyl-prolyl cis-trans isomerase OS=Bos grunniens mutus GN=M91_02505 PE=3 SV=1	139	17.7	2	transcription & translation
G1DFN1	Peptidyl-prolyl cis-trans isomerase OS=Capra hircus GN=PPIA PE=2 SV=1	165	26.2	3	transcription & translation
K4P1S5	Peptidyl-prolyl cis-trans isomerase OS=Ovis aries GN=PPIA PE=2 SV=1	233	32.3	3	transcription & translation
L8ITG6	Retinoblastoma-like protein 2 OS=Bos grunniens mutus GN=M91_16276 PE=4 SV=1	44	1.9	1	transcription & translation
L8HR03	Translation initiation factor eIF-2B subunit epsilon (Fragment) OS=Bos grunniens mutus GN=M91_03615 PE=4 SV=1	25	1.6	1	transcription & translation
L8IGQ3	Tripartite motif-containing protein 29 OS=Bos grunniens mutus GN=M91_09698 PE=4 SV=1	57	4.6	2	transcription & translation
P0C276	Ubiquitin-60S ribosomal protein L40 OS=Ovis aries GN=UBA52 PE=2 SV=2	40	24.2	1	transcription & translation
L8IQ13	Ubiquitin-like modifier-activating enzyme 6 OS=Bos grunniens mutus GN=M91_02230 PE=4 SV=1	26	1.2	1	transcription & translation
L8HWI2	Uncharacterized protein (Fragment) OS=Bos grunniens mutus GN=M91_16976 PE=4 SV=1	22	0.7	1	transcription & translation
L8IPS0	Zinc finger MYM-type protein 1 OS=Bos grunniens mutus GN=M91_04487 PE=4 SV=1	22	1.8	1	transcription & translation
L8HXE5	Histone deacetylase 4 (Fragment) OS=Bos grunniens mutus GN=M91_05392 PE=4 SV=1	24	1	1	DNA replication
L8HPG7	Histone H2A OS=Bos grunniens mutus GN=M91_04419 PE=3 SV=1	44	21.5	1	DNA replication
Q6YNC8	Histone H2A.Z OS=Ovis aries GN=H2AFZ PE=2 SV=3	21	7	1	DNA replication
L8HRZ4	Histone H2B OS=Bos grunniens mutus GN=M91_04418 PE=3 SV=1	114	19	2	DNA replication
B0LRN3	Histone H3 (Fragment) OS=Ovis aries PE=2 SV=1	103	46.6	5	DNA replication
L8I0I5	Histone H3 OS=Bos grunniens mutus GN=M91_12989 PE=3 SV=1	111	49.3	5	DNA replication
Q6STH8	Histone H4 (Fragment) OS=Bos mutus grunniens PE=2 SV=1	104	28.8	2	DNA replication
L8IQE3	Nucleoprotein TPR OS=Bos grunniens mutus GN=M91_16523 PE=4 SV=1	29	0.3	1	DNA replication
L8HP97	FYVE, RhoGEF and PH domain-containing protein 6 (Fragment) OS=Bos grunniens mutus GN=M91_16244 PE=4 SV=1	21	1.3	1	others
L8I5D8	Insulin-like growth factor II OS=Bos grunniens mutus GN=M91_21288 PE=3 SV=1	23	3.8	1	others
L8IBT0	Phosphatidylinositol-binding clathrin assembly protein (Fragment) OS=Bos grunniens mutus GN=M91_13582 PE=4 SV=1	22	8.6	1	others
L8IG13	Protein RUFY3 OS=Bos grunniens mutus GN=M91_14609 PE=4 SV=1	21	1.9	1	others
L8HS94	Protein S100-A3 OS=Bos grunniens mutus GN=M91_03027 PE=4 SV=1	81	31.3	3	others
C6ZEA2	Sperm-egg fusion 1 OS=Capra hircus GN=Izumo1 PE=2 SV=1	21	7.2	1	others
L8IBK6	Coiled-coil domain-containing protein 46 (Fragment) OS=Bos grunniens mutus GN=M91_10359 PE=4 SV=1	21	0.9	1	unknown
L8IF96	Coiled-coil domain-containing protein 63 (Fragment) OS=Bos grunniens mutus GN=M91_16440 PE=4 SV=1	21	1.4	1	unknown
L8I7K7	Protein FAM184A (Fragment) OS=Bos grunniens mutus GN=M91_20132 PE=4 SV=1	21	0.7	1	unknown
I6U4S5	Sacsin (Fragment) OS=Capra hircus GN=SACS PE=4 SV=1	44	1.1	1	unknown
L8IBQ2	Uncharacterized protein (Fragment) OS=Bos grunniens mutus GN=M91_00509 PE=4 SV=1	997	18.7	2	unknown
L8HYK0	Uncharacterized protein (Fragment) OS=Bos grunniens mutus GN=M91_10640 PE=4 SV=1	125	15.4	3	unknown
L8HMG8	Uncharacterized protein (Fragment) OS=Bos grunniens mutus GN=M91_12355 PE=4 SV=1	320	58.3	2	unknown
L8HSZ0	Uncharacterized protein (Fragment) OS=Bos grunniens mutus GN=M91_15107 PE=4 SV=1	269	53.8	3	unknown
L8IEU2	Uncharacterized protein (Fragment) OS=Bos grunniens mutus GN=M91_20948 PE=4 SV=1	2543	50	5	unknown
L8IDJ6	Uncharacterized protein OS=Bos grunniens mutus GN=M91_00507 PE=4 SV=1	29	6.8	1	unknown
L8IER0	Uncharacterized protein OS=Bos grunniens mutus GN=M91_00510 PE=4 SV=1	435	43.9	4	unknown
L8I3S9	Uncharacterized protein OS=Bos grunniens mutus GN=M91_00626 PE=4 SV=1	203	26.8	3	unknown
L8I667	Uncharacterized protein OS=Bos grunniens mutus GN=M91_00627 PE=4 SV=1	179	23.9	3	unknown
L8I5D4	Uncharacterized protein OS=Bos grunniens mutus GN=M91_01290 PE=4 SV=1	21	2.8	1	unknown
L8I7P6	Uncharacterized protein OS=Bos grunniens mutus GN=M91_03728 PE=4 SV=1	22	2	1	unknown
L8HXU8	Uncharacterized protein OS=Bos grunniens mutus GN=M91_10628 PE=3 SV=1	3719	25	12	unknown
L8HUG8	Uncharacterized protein OS=Bos grunniens mutus GN=M91_15108 PE=4 SV=1	234	31.7	2	unknown
L8HNB7	Uncharacterized protein OS=Bos grunniens mutus GN=M91_16746 PE=4 SV=1	206	20.7	1	unknown
L8HKJ8	Uncharacterized protein OS=Bos grunniens mutus GN=M91_16747 PE=4 SV=1	535	97.8	3	unknown
L8IEX0	Uncharacterized protein OS=Bos grunniens mutus GN=M91_17169 PE=3 SV=1	38	4.8	1	unknown
