# Supplementary material for: Combining Untargeted and Targeted Proteomic Strategies for Discrimination and Quantification of Cashmere Fibers
Source: PLoS One. 2016 Jan 20;11(1):e0147044. doi: 10.1371/journal.pone.0147044 (PMC4720366; doi:10.1371/journal.pone.0147044)
Supplement: S2 Table — (XLSX) [file pone.0147044.s003.xlsx]

## Sheet: Pure W1_1 & Pure W1_2
Table S2-1. Quantification results for replicates 1 and 2 of fiber standard W1
Unused	%Coverage	Accession	Name	Species	Peptides(95%)	W1_1:REF	PVal W1_1:REF	EF W1_1:REF	W1_2:REF	PVal W1_2:REF	EF W1_2:REF
2	13.07	tr|L8IQR3|L8IQR3_BOSMU	Guanylate-binding protein 5 OS=Bos grunniens mutus GN=M91_07009 PE=4 SV=1	BOSMU	2	0.026195			0.01
56.72	92.9	tr|L8HW98|L8HW98_BOSMU	Keratin, type II microfibrillar, component 5 OS=Bos grunniens mutus GN=M91_10633 PE=3 SV=1	BOSMU	296	0.0319784	0.0402927	15.9948	0.01	0.0130885	3.5218
2	51.04	tr|L8HXU8|L8HXU8_BOSMU	Uncharacterized protein OS=Bos grunniens mutus GN=M91_10628 PE=3 SV=1	BOSMU	74	0.0361075			0.336234
2	97.59	tr|Q6S342|Q6S342_SHEEP	High glycine/tyrosine type II keratin protein 6.1 OS=Ovis aries GN=KAP6.1 PE=4 SV=1	SHEEP	21	0.0606258			0.467114
6.7	84.28	tr|L8HVA2|L8HVA2_BOSMU	Keratin-associated protein 11-1 OS=Bos grunniens mutus GN=M91_15111 PE=4 SV=1	BOSMU	13	0.0616089	0.0971798	232.26	0.01	0.0139992	3.84431
2.01	98.59	tr|J9SVG9|J9SVG9_SHEEP	High glycine/tyrosine keratin associated protein 6-L OS=Ovis aries GN=KAP6-L PE=4 SV=1	SHEEP	25	0.213745			0.199138
8	36.27	tr|L8HW65|L8HW65_BOSMU	Keratin, type II cytoskeletal 7 OS=Bos grunniens mutus GN=M91_10626 PE=3 SV=1	BOSMU	18	0.224278	0.135208	14.0268	0.235354	0.435129	620.286
6.08	95.88	tr|Q6R651|Q6R651_CAPHI	Hair acidic keratin 1 OS=Capra hircus PE=2 SV=1	CAPHI	459	0.282274	0.453762	1078921	0.01	0.0131819	3.55358
4.01	32.81	tr|L8HXW6|L8HXW6_BOSMU	Keratin, type II cytoskeletal 1 (Fragment) OS=Bos grunniens mutus GN=M91_10648 PE=3 SV=1	BOSMU	9	0.32422	0.0573876	3.6458	0.511359	0.117007	4.87499
2	20.69	tr|L8HNQ9|L8HNQ9_BOSMU	Uncharacterized protein OS=Bos grunniens mutus GN=M91_08912 PE=4 SV=1	BOSMU	1	0.341888			0.356266
2	16.51	tr|S4VG93|S4VG93_BOSMU	Heat shock 70kDa protein 2 OS=Bos mutus grunniens GN=HSPA2 PE=2 SV=1	BOSMU	1	0.360109			0.408129
4.03	92.22	tr|L8HKJ8|L8HKJ8_BOSMU	Uncharacterized protein OS=Bos grunniens mutus GN=M91_16747 PE=4 SV=1	BOSMU	3	0.397247			0.01
0.09	64.91	tr|Q6RCT2|Q6RCT2_CAPHI	Keratin-associated protein 16.2 OS=Capra hircus PE=4 SV=1	CAPHI	0	0.401969	0.838519	2.51016e+19	0.395611	0.846138	5.73805e+20
10.1	49.4	tr|L8I678|L8I678_BOSMU	Keratin, type I cuticular Ha2 (Fragment) OS=Bos grunniens mutus GN=M91_00636 PE=3 SV=1	BOSMU	69	0.415011	0.0904709	3.39681	0.360714	0.143894	6.50703
6.45	60	tr|L8I3S9|L8I3S9_BOSMU	Uncharacterized protein OS=Bos grunniens mutus GN=M91_00626 PE=4 SV=1	BOSMU	9	0.539859	0.742882	1152.44	0.898911	0.966329	15135.8
6.1	23.6	tr|L8I5E9|L8I5E9_BOSMU	Putative keratin-associated protein 10-like ENSP00000375147 (Fragment) OS=Bos grunniens mutus GN=M91_00629 PE=4 SV=1	BOSMU	4	0.583357	0.55064	12.9153	0.619182	0.624207	16.5003
3.59	55.44	tr|E3VW84|E3VW84_SHEEP	Keratin 82 (Fragment) OS=Ovis aries PE=2 SV=1	SHEEP	79	0.589442			0.450119
8.12	44.74	tr|L8HV38|L8HV38_BOSMU	Keratin, type II cuticular Hb5 OS=Bos grunniens mutus GN=M91_10632 PE=3 SV=1	BOSMU	114	0.611496	0.782742	179.71	0.682269	0.876804	1358.01
8.36	95.47	tr|Q28582|Q28582_SHEEP	Hair type II keratin intermediate filament protein OS=Ovis aries GN=KII-9 PE=3 SV=1	SHEEP	428	0.64624	0.163613	4.29689	1.92141	0.467072	1773.92
2	24.43	tr|L8IHJ9|L8IHJ9_BOSMU	Ubiquitin-60S ribosomal protein L40 (Fragment) OS=Bos grunniens mutus GN=M91_10178 PE=4 SV=1	BOSMU	1	0.675502			0.249299
0.32	10.56	tr|L8IR30|L8IR30_BOSMU	Laminin subunit alpha-5 OS=Bos grunniens mutus GN=M91_18944 PE=4 SV=1	BOSMU	2	0.698196			0.77105
2.47	91.43	sp|P50413|THIO_SHEEP	Thioredoxin OS=Ovis aries GN=TXN PE=1 SV=2	SHEEP	2	0.729163	0.577964	7.88095	0.378958	0.622286	1390.6
12	37.1	tr|L8IJJ5|L8IJJ5_BOSMU	14-3-3 protein sigma OS=Bos grunniens mutus GN=M91_13415 PE=3 SV=1	BOSMU	7	0.810489	0.381627	1.75653	0.864782	0.742926	2.93676
43.08	98.51	tr|E7FKN1|E7FKN1_CAPHI	Keratin33A OS=Capra hircus GN=KRT33A PE=3 SV=1	CAPHI	440	0.815311	0.712871	4.19669	0.697542	0.639729	7.22579
4.95	88.24	sp|Q6R645|KR151_CAPHI	Keratin-associated protein 15-1 OS=Capra hircus GN=KRTAP15-1 PE=2 SV=1	CAPHI	15	0.826623			0.675764
6.96	37.2	tr|K4P1S5|K4P1S5_SHEEP	Peptidyl-prolyl cis-trans isomerase OS=Ovis aries GN=PPIA PE=2 SV=1	SHEEP	6	0.833247	0.298599	1.58856	0.691062	0.194711	2.02719
17.26	95.5	tr|A8WEL6|A8WEL6_SHEEP	Keratin associated protein 4.3 OS=Ovis aries GN=KRTAP4.3 PE=4 SV=1	SHEEP	36	0.868472	0.702074	2.44668	0.885266	0.734676	2.39697
4	16.92	tr|L8IQP7|L8IQP7_BOSMU	Histone H2A OS=Bos grunniens mutus GN=M91_11349 PE=3 SV=1	BOSMU	2	0.879239			0.925939
4	38.1	tr|L8IUP8|L8IUP8_BOSMU	Histone H2B OS=Bos grunniens mutus GN=M91_11354 PE=3 SV=1	BOSMU	3	0.888422	0.576845	6.80893	1.02667	0.945723	50.0197
4.98	19.37	tr|L8I940|L8I940_BOSMU	Histone H4 OS=Bos grunniens mutus GN=M91_08923 PE=3 SV=1	BOSMU	3	0.900986			0.960077
32.52	73.48	sp|P02442|KRA3_CAPHI	Keratin, high-sulfur matrix protein, IIIA3 OS=Capra hircus PE=1 SV=1"	CAPHI	52	0.91261	0.949708	70.0229	0.915675	0.955798	105.426
1.3	31.73	tr|L8I3U3|L8I3U3_BOSMU	Keratin, type I cytoskeletal 15 OS=Bos grunniens mutus GN=M91_00640 PE=3 SV=1	BOSMU	7	1.08739	0.936212	39676.6	1.19903	0.879684	172369
14.51	93.88	sp|P02445|KRA34_SHEEP	Keratin, high sulfur matrix protein, IIIB4 OS=Ovis aries PE=1 SV=1"	SHEEP	32	1.12431	0.97271	469268	0.973334	0.993995	890568
4	53.81	tr|L8I3T6|L8I3T6_BOSMU	Keratin, type I cuticular Ha7 (Fragment) OS=Bos grunniens mutus GN=M91_00634 PE=3 SV=1	BOSMU	52	1.13487	0.427721	3.59117	1.13925	0.620363	11.4773
80.11	95.33	tr|E3VW85|E3VW85_SHEEP	Keratin 83 OS=Ovis aries PE=2 SV=1	SHEEP	350	1.16765	0.623209	1.91464	1.31072	0.309332	1.72186
50.36	100	tr|Q5S055|Q5S055_SHEEP	High glycine-tyrosine keratin IF-associated protein OS=Ovis aries GN=KAP7 PE=4 SV=1	SHEEP	59	1.21372	0.853665	53.7306	2.00058	0.836416	335797
70.31	91.87	sp|B0LKP1|KRT35_SHEEP	Keratin, type I cuticular Ha5 OS=Ovis aries GN=KRT35 PE=2 SV=1"	SHEEP	222	1.22465	0.258952	1.44492	1.17707	0.417766	1.5173
51.88	93.86	tr|E3VW79|E3VW79_SHEEP	Keratin 34 (Fragment) OS=Ovis aries PE=2 SV=1	SHEEP	383	1.2396	0.498227	2.07366	1.44994	0.376063	2.58859
4	54.84	tr|L8HSZ0|L8HSZ0_BOSMU	Uncharacterized protein (Fragment) OS=Bos grunniens mutus GN=M91_15107 PE=4 SV=1	BOSMU	2	1.26917			1.37246
2	96.33	sp|P02539|K2M1_SHEEP	Keratin, type II microfibrillar (Fragment) OS=Ovis aries PE=1 SV=1"	SHEEP	178	1.44751			1.18155
166.52	94.44	tr|E3VW87|E3VW87_SHEEP	Keratin 86 OS=Ovis aries PE=2 SV=1	SHEEP	441	1.46146	0.444822	3.11301	1.59111	0.376255	3.28539
35.42	98.8	tr|Q7YRW3|Q7YRW3_CAPHI	High-glycine tyrosine keratin type II.6 OS=Capra hircus PE=4 SV=1	CAPHI	29	1.59832			1.02936
2	9.779	tr|S4TZR5|S4TZR5_SHEEP	Guanine nucleotide-binding protein beta polypeptide 2-like 1 OS=Ovis aries GN=GNB2L1 PE=2 SV=1	SHEEP	1	1.6227			0.01
8.01	74.62	sp|P02443|KRA3A_SHEEP	Keratin, high-sulfur matrix protein, IIIA3A OS=Ovis aries PE=1 SV=1"	SHEEP	29	1.66283	0.717705	192.115	1.14797	0.913362	124.976
31.01	97.53	tr|E3VW78|E3VW78_SHEEP	Keratin 33B OS=Ovis aries PE=2 SV=1	SHEEP	491	1.72851	0.268814	3.00157	1.71728	0.223447	2.65037
31.53	96.86	tr|F5AY94|F5AY94_SHEEP	Keratin-associated protein KAP11-1 OS=Ovis aries GN=KRTAP11-1 PE=4 SV=1	SHEEP	46	1.90596	0.678681	89.1336	1.49436	0.821607	180.838
11.14	92.43	sp|P25691|K2M3_SHEEP	Keratin, type II microfibrillar, component 5 OS=Ovis aries PE=1 SV=1"	SHEEP	251	1.92796	0.103067	3.9052	1.85841	0.236918	21.6197
0.67	19.4	tr|D7R497|D7R497_SHEEP	Desmoglein 4 (Fragment) OS=Ovis aries GN=DSG4 PE=4 SV=1	SHEEP	1	1.93265			2.23548
2.02	51.32	tr|L8I5F4|L8I5F4_BOSMU	Keratin, type I cuticular Ha6 OS=Bos grunniens mutus GN=M91_00638 PE=3 SV=1	BOSMU	81	2.00507			2.82315
36.15	95.09	tr|Q6R646|Q6R646_CAPHI	Keratin associated protein 13.1 OS=Capra hircus PE=2 SV=1	CAPHI	56	2.1393			2.29672
7.51	98.39	tr|Q6R639|Q6R639_CAPHI	Keratin associated protein 8 OS=Capra hircus GN=KAP8 PE=4 SV=1	CAPHI	10	2.1742	0.173077	15.658	1.96719	0.123571	5.41942
2	26.77	tr|L8J2P9|L8J2P9_BOSMU	Dual specificity protein phosphatase 14 OS=Bos grunniens mutus GN=M91_17474 PE=4 SV=1	BOSMU	4	2.20368			2.2361
13.6	73.91	tr|E3VW81|E3VW81_SHEEP	Keratin 39 (Fragment) OS=Ovis aries PE=2 SV=1	SHEEP	9	2.4811	0.536935	64.0179	2.56764	0.555851	93.6512
2	24.26	tr|L8IQW1|L8IQW1_BOSMU	Heat shock protein beta-1 OS=Bos grunniens mutus GN=M91_01041 PE=3 SV=1	BOSMU	1	2.59545			15.0854
12.09	55.63	tr|B0LKP2|B0LKP2_SHEEP	Keratin 38 OS=Ovis aries PE=2 SV=1	SHEEP	47	2.74161			1.98867
2.39	34.15	tr|L8IAW6|L8IAW6_BOSMU	Keratin, type I cytoskeletal 39 (Fragment) OS=Bos grunniens mutus GN=M91_00520 PE=3 SV=1	BOSMU	19	2.88471			1.23844
4.14	62.3	tr|L8IBU2|L8IBU2_BOSMU	Keratin-associated protein 13-1 (Fragment) OS=Bos grunniens mutus GN=M91_20949 PE=4 SV=1	BOSMU	7	3.14934			3.6922
4	64.29	tr|E3VW76|E3VW76_SHEEP	Keratin 32 (Fragment) OS=Ovis aries PE=2 SV=1	SHEEP	65	3.49671			4.56703
21.66	95.54	tr|E3VW77|E3VW77_SHEEP	Keratin 33A OS=Ovis aries PE=2 SV=1	SHEEP	357	6.13516	0.0947546	9.65003	6.3446	0.119066	12.533
2	10.02	tr|L8J1N1|L8J1N1_BOSMU	Cytosol aminopeptidase OS=Bos grunniens mutus GN=M91_14809 PE=3 SV=1	BOSMU	1	12.2391			16.0226
0.17	5.638	tr|L8I8E2|L8I8E2_BOSMU	B box and SPRY domain-containing protein (Fragment) OS=Bos grunniens mutus GN=M91_10120 PE=4 SV=1	BOSMU	1	57.7552			80.7676
2	35.29	tr|L8IRE7|L8IRE7_BOSMU	Histone H3 OS=Bos grunniens mutus GN=M91_11365 PE=3 SV=1	BOSMU	3	57.7552			80.7676

## Sheet: PureW1_3 & Pure W1_4
Table S2-2. Quantification results for replicates 3 and 4 of fiber standard W1
Unused	%Coverage	Accession	Name	Species	Peptides(95%)	W1_3:REF	PVal W1_3:REF	EF W1_3:REF	W1_4:REF	PVal W1_4:REF	EF W1_4:REF
3.72	70.47	tr|E3VW84|E3VW84_SHEEP	Keratin 82 (Fragment) OS=Ovis aries PE=2 SV=1	SHEEP	78	0.01			0.01
2	22.54	tr|L8HW89|L8HW89_BOSMU	Keratin, type II cytoskeletal 78 OS=Bos grunniens mutus GN=M91_10653 PE=3 SV=1	BOSMU	6	0.0133778			0.01
0.49	17.76	tr|L8IQR3|L8IQR3_BOSMU	Guanylate-binding protein 5 OS=Bos grunniens mutus GN=M91_07009 PE=4 SV=1	BOSMU	2	0.0363317			0.01
4.1	93.49	tr|L8HW98|L8HW98_BOSMU	Keratin, type II microfibrillar, component 5 OS=Bos grunniens mutus GN=M91_10633 PE=3 SV=1	BOSMU	298	0.0374997	0.0459018	20.354	0.01	0.0135097	3.55634
6.67	51.57	tr|L8I678|L8I678_BOSMU	Keratin, type I cuticular Ha2 (Fragment) OS=Bos grunniens mutus GN=M91_00636 PE=3 SV=1	BOSMU	60	0.114472			0.0309588
6.45	33.69	tr|L8HW65|L8HW65_BOSMU	Keratin, type II cytoskeletal 7 OS=Bos grunniens mutus GN=M91_10626 PE=3 SV=1	BOSMU	16	0.128416	0.253787	58946.9	0.0576197	0.368853	20140670976
4.01	52.2	tr|L8HVA2|L8HVA2_BOSMU	Keratin-associated protein 11-1 OS=Bos grunniens mutus GN=M91_15111 PE=4 SV=1	BOSMU	7	0.131657	0.246159	35929.9	0.01	0.0133926	3.51745
10.07	97.65	tr|L8IBQ7|L8IBQ7_BOSMU	Uncharacterized protein (Fragment) OS=Bos grunniens mutus GN=M91_00511 PE=4 SV=1	BOSMU	35	0.193842	0.155886	182.947	0.028715	0.153029	63410
2.58	38.42	tr|L8HW76|L8HW76_BOSMU	Keratin, type II cytoskeletal 6A OS=Bos grunniens mutus GN=M91_10641 PE=3 SV=1	BOSMU	4	0.217846			0.403461
2	28.74	tr|L8HNQ9|L8HNQ9_BOSMU	Uncharacterized protein OS=Bos grunniens mutus GN=M91_08912 PE=4 SV=1	BOSMU	1	0.328243			0.234957
2.48	92.6	tr|L8I2P2|L8I2P2_BOSMU	Keratin, type I microfibrillar 48 kDa, component 8C-1 (Fragment) OS=Bos grunniens mutus GN=M91_00633 PE=3 SV=1	BOSMU	359	0.398149			0.01
11.84	98.25	tr|Q6RCT2|Q6RCT2_CAPHI	Keratin-associated protein 16.2 OS=Capra hircus PE=4 SV=1	CAPHI	11	0.469157	0.0995679	3.04182	0.427366	0.651429	1048.64
5.39	99.76	tr|Q6R651|Q6R651_CAPHI	Hair acidic keratin 1 OS=Capra hircus PE=2 SV=1	CAPHI	477	0.478175	0.722931	570307968	0.0170891	0.0743355	430.494
2	100	tr|J9SVG9|J9SVG9_SHEEP	High glycine/tyrosine keratin associated protein 6-L OS=Ovis aries GN=KAP6-L PE=4 SV=1	SHEEP	33	0.483636			0.434057
4.23	61.58	tr|L8I3S9|L8I3S9_BOSMU	Uncharacterized protein OS=Bos grunniens mutus GN=M91_00626 PE=4 SV=1	BOSMU	9	0.488312	0.739314	1298534016	0.838885	0.959232	1310709933670400
4.95	25.43	tr|L8HXW6|L8HXW6_BOSMU	Keratin, type II cytoskeletal 1 (Fragment) OS=Bos grunniens mutus GN=M91_10648 PE=3 SV=1	BOSMU	5	0.50211	0.167392	4.03267	0.471313	0.0126676	1.44457
4.65	91.11	tr|L8HKJ8|L8HKJ8_BOSMU	Uncharacterized protein OS=Bos grunniens mutus GN=M91_16747 PE=4 SV=1	BOSMU	4	0.525564	0.143692	6.53287	0.443074	0.564443	321765
175.99	98.76	tr|E7FKN1|E7FKN1_CAPHI	Keratin33A OS=Capra hircus GN=KRT33A PE=3 SV=1	CAPHI	447	0.587124	0.299589	3.46072	0.512306	0.333808	5.42361
4.04	22.98	tr|L8I5E9|L8I5E9_BOSMU	Putative keratin-associated protein 10-like ENSP00000375147 (Fragment) OS=Bos grunniens mutus GN=M91_00629 PE=4 SV=1	BOSMU	4	0.589386	0.691845	353713	0.820694	0.880346	540828
4	21.13	tr|L8I940|L8I940_BOSMU	Histone H4 OS=Bos grunniens mutus GN=M91_08923 PE=3 SV=1	BOSMU	3	0.657597	0.457659	105.71	0.356488	0.475244	184253
2	10.55	tr|L8IQQ1|L8IQQ1_BOSMU	Histone H1.1 OS=Bos grunniens mutus GN=M91_11369 PE=3 SV=1	BOSMU	1	0.666496			0.01
1.28	38.93	tr|E3VW82|E3VW82_SHEEP	Keratin 40 (Fragment) OS=Ovis aries PE=2 SV=1	SHEEP	14	0.669144			0.01
12.1	95.67	tr|Q28582|Q28582_SHEEP	Hair type II keratin intermediate filament protein OS=Ovis aries GN=KII-9 PE=3 SV=1	SHEEP	419	0.678295	0.209281	5.3786	1.96068	0.572453	47234.3
2	46.26	tr|E3VW75|E3VW75_SHEEP	Keratin 32 (Fragment) OS=Ovis aries PE=2 SV=1	SHEEP	22	0.762184			0.0992253
2.23	37.3	tr|L8HY01|L8HY01_BOSMU	Histone H2B type 2-E OS=Bos grunniens mutus GN=M91_00412 PE=3 SV=1	BOSMU	3	0.820488			0.727852
2	22.15	tr|L8IKQ5|L8IKQ5_BOSMU	Cyclin-dependent kinase 5 activator 1 OS=Bos grunniens mutus GN=M91_10428 PE=4 SV=1	BOSMU	1	0.82397			0.637351
5.73	29.54	tr|L8I3U3|L8I3U3_BOSMU	Keratin, type I cytoskeletal 15 OS=Bos grunniens mutus GN=M91_00640 PE=3 SV=1	BOSMU	6	0.862326	0.716376	51.4778	0.840179	0.828883	3079.8
49.57	95.29	tr|Q5S055|Q5S055_SHEEP	High glycine-tyrosine keratin IF-associated protein OS=Ovis aries GN=KAP7 PE=4 SV=1	SHEEP	63	0.873136	0.96032	32681.2	1.10772	0.983458	148273696
2.8	88.24	sp|Q6R645|KR151_CAPHI	Keratin-associated protein 15-1 OS=Capra hircus GN=KRTAP15-1 PE=2 SV=1	CAPHI	15	0.876849	0.9127	179965	0.607876	0.596987	5537.62
22.61	95.82	tr|A8WEL6|A8WEL6_SHEEP	Keratin associated protein 4.3 OS=Ovis aries GN=KRTAP4.3 PE=4 SV=1	SHEEP	30	0.885868	0.720971	2.28038	0.921044	0.851133	2.91562
10.32	44.76	tr|L8IJJ5|L8IJJ5_BOSMU	14-3-3 protein sigma OS=Bos grunniens mutus GN=M91_13415 PE=3 SV=1	BOSMU	6	0.94143	0.73158	1.5768	1	1	3.12132
3	40	sp|P50413|THIO_SHEEP	Thioredoxin OS=Ovis aries GN=TXN PE=1 SV=2	SHEEP	2	0.945908	0.689177	3.78227	0.808776	0.292766	3.80236
4.76	50	tr|L8I0I5|L8I0I5_BOSMU	Histone H3 OS=Bos grunniens mutus GN=M91_12989 PE=3 SV=1	BOSMU	3	1.02672	0.937158	29.4517	0.929921	0.596456	3.5109
157.72	97.16	tr|E3VW85|E3VW85_SHEEP	Keratin 83 OS=Ovis aries PE=2 SV=1	SHEEP	349	1.03884	0.874161	1.64358	1.13304	0.580337	1.59161
41.64	73.48	sp|P02442|KRA3_CAPHI	Keratin, high-sulfur matrix protein, IIIA3 OS=Capra hircus PE=1 SV=1"	CAPHI	51	1.08708	0.428722	1.33792	1.27091	0.468779	2.51479
69.15	89.01	sp|B0LKP1|KRT35_SHEEP	Keratin, type I cuticular Ha5 OS=Ovis aries GN=KRT35 PE=2 SV=1"	SHEEP	189	1.10386	0.658207	1.59833	1.24413	0.342876	1.61162
5.58	43.29	tr|K4P1S5|K4P1S5_SHEEP	Peptidyl-prolyl cis-trans isomerase OS=Ovis aries GN=PPIA PE=2 SV=1	SHEEP	6	1.16739	0.331441	1.53123	0.945545	0.823067	2.0764
2	91.74	sp|P02539|K2M1_SHEEP	Keratin, type II microfibrillar (Fragment) OS=Ovis aries PE=1 SV=1"	SHEEP	180	1.1735			1.05216
2	10.61	tr|L8J2P9|L8J2P9_BOSMU	Dual specificity protein phosphatase 14 OS=Bos grunniens mutus GN=M91_17474 PE=4 SV=1	BOSMU	3	1.20461			1.32754
42.91	91.4	tr|E3VW79|E3VW79_SHEEP	Keratin 34 (Fragment) OS=Ovis aries PE=2 SV=1	SHEEP	379	1.22461	0.234679	1.45552	1.3061	0.423907	2.142
2	20.69	tr|Q6R647|Q6R647_CAPHI	Keratin associated protein 12.1 OS=Capra hircus PE=4 SV=1	CAPHI	2	1.22772			1.87528
80.57	96.09	tr|E3VW87|E3VW87_SHEEP	Keratin 86 OS=Ovis aries PE=2 SV=1	SHEEP	427	1.36797	0.438293	2.51865	1.43214	0.330079	2.29197
12.13	55.26	tr|L8HV38|L8HV38_BOSMU	Keratin, type II cuticular Hb5 OS=Bos grunniens mutus GN=M91_10632 PE=3 SV=1	BOSMU	108	1.50057	0.169287	4.07347	1.38229	0.189716	3.53762
18.47	93.88	sp|P02445|KRA34_SHEEP	Keratin, high sulfur matrix protein, IIIB4 OS=Ovis aries PE=1 SV=1"	SHEEP	29	1.51619	0.860292	7906.38	1.83374	0.846804	147400
6.1	58.43	tr|L8I3T6|L8I3T6_BOSMU	Keratin, type I cuticular Ha7 (Fragment) OS=Bos grunniens mutus GN=M91_00634 PE=3 SV=1	BOSMU	47	1.56753	0.0394127	1.48556	1.46955	0.089399	1.70166
7.97	57.31	tr|E3VW81|E3VW81_SHEEP	Keratin 39 (Fragment) OS=Ovis aries PE=2 SV=1	SHEEP	5	1.56754	0.188151	2.32233	1.3467	0.38483	2.54241
6.18	74.62	sp|P02443|KRA3A_SHEEP	Keratin, high-sulfur matrix protein, IIIA3A OS=Ovis aries PE=1 SV=1"	SHEEP	30	1.59519	0.650345	16228.8	1.32247	0.775677	15644.1
27.41	98.52	tr|E3VW78|E3VW78_SHEEP	Keratin 33B OS=Ovis aries PE=2 SV=1	SHEEP	474	1.64666	0.0741067	1.75962	1.5656	0.222708	2.24016
2.02	16.1	tr|L8INK7|L8INK7_BOSMU	Desmoplakin (Fragment) OS=Bos grunniens mutus GN=M91_06211 PE=4 SV=1	BOSMU	2	1.68517			2.43363
2.01	83.77	tr|E3VW76|E3VW76_SHEEP	Keratin 32 (Fragment) OS=Ovis aries PE=2 SV=1	SHEEP	50	1.72003			1.80483
14.96	98.39	tr|Q6R639|Q6R639_CAPHI	Keratin associated protein 8 OS=Capra hircus GN=KAP8 PE=4 SV=1	CAPHI	14	1.78257			1.45441
54.68	91.63	sp|P25691|K2M3_SHEEP	Keratin, type II microfibrillar, component 5 OS=Ovis aries PE=1 SV=1"	SHEEP	253	1.93492	0.135364	3.21225	1.8005	0.19501	3.73869
2	27.36	tr|B2ZA84|B2ZA84_SHEEP	Thioltransferase OS=Ovis aries PE=4 SV=1	SHEEP	1	1.93579			2.10733
4.17	98.8	tr|Q53YS7|Q53YS7_SHEEP	Glycine/tyrosine-rich keratin-associated protein 6-1 OS=Ovis aries GN=KAP6.1 PE=4 SV=1	SHEEP	28	2.10356	0.147446	9.28459	1.79988	0.322533	63.0619
33.19	95.09	tr|Q6R646|Q6R646_CAPHI	Keratin associated protein 13.1 OS=Capra hircus PE=2 SV=1	CAPHI	57	2.30069	0.620779	6071036	3.39577	0.819468	1.40608e+23
39.68	100	tr|Q7YRW3|Q7YRW3_CAPHI	High-glycine tyrosine keratin type II.6 OS=Capra hircus PE=4 SV=1	CAPHI	37	2.35815	0.778424	11154190499840	1.22075	0.958359	6.35779e+16
11.35	54.97	tr|B0LKP2|B0LKP2_SHEEP	Keratin 38 OS=Ovis aries PE=2 SV=1	SHEEP	42	2.42563	0.513228	45.2822	2.45492	0.54789	68.8516
28.77	98.02	tr|E3VW77|E3VW77_SHEEP	Keratin 33A OS=Ovis aries PE=2 SV=1	SHEEP	352	2.50759	0.382947	11.8483	2.36248	0.491605	19.6875
2.01	14.66	tr|D7R497|D7R497_SHEEP	Desmoglein 4 (Fragment) OS=Ovis aries GN=DSG4 PE=4 SV=1	SHEEP	1	2.70995			2.59181
4.61	39.89	tr|L8IBU2|L8IBU2_BOSMU	Keratin-associated protein 13-1 (Fragment) OS=Bos grunniens mutus GN=M91_20949 PE=4 SV=1	BOSMU	12	3.44937			4.09976
2.11	62.75	tr|E3VW86|E3VW86_SHEEP	Keratin 84 (Fragment) OS=Ovis aries PE=2 SV=1	SHEEP	2	7.24105			0.392879
4.42	18.65	tr|J7H3G5|J7H3G5_SHEEP	Keratin-associated protein KAP24-1 OS=Ovis aries GN=KRTAP24-1 PE=4 SV=1	SHEEP	3	66.7979			90.5271

## Sheet: Pure W1_5 & PureW1_6
Table S2-3. Quantification results for replicates 5 and 6 of fiber standard W1
Unused	%Coverage	Accession	Name	Species	Peptides(95%)	W1_5:REF	PVal W1_5:REF	EF W1_5:REF	W1_6:REF	PVal W1_6:REF	EF W1_6:REF
2	44.56	tr|E3VW84|E3VW84_SHEEP	Keratin 82 (Fragment) OS=Ovis aries PE=2 SV=1	SHEEP	68	0.01			0.01
4	90.14	tr|L8HW98|L8HW98_BOSMU	Keratin, type II microfibrillar, component 5 OS=Bos grunniens mutus GN=M91_10633 PE=3 SV=1	BOSMU	283	0.0392576	0.0900382	349.741	0.01	0.036773	39.6959
2.08	28.65	tr|L8HW68|L8HW68_BOSMU	Keratin, type II cytoskeletal 75 (Fragment) OS=Bos grunniens mutus GN=M91_10636 PE=3 SV=1	BOSMU	12	0.109134			0.01
8	57.86	tr|L8HVA2|L8HVA2_BOSMU	Keratin-associated protein 11-1 OS=Bos grunniens mutus GN=M91_15111 PE=4 SV=1	BOSMU	15	0.13548	0.231692	15906.4	0.0237823	0.185534	1545067
7.57	94.19	tr|Q6R651|Q6R651_CAPHI	Hair acidic keratin 1 OS=Capra hircus PE=2 SV=1	CAPHI	448	0.144484	0.352198	1014.62	0.0125751	0.0163531	11.4499
2.02	100	tr|J9SVG9|J9SVG9_SHEEP	High glycine/tyrosine keratin associated protein 6-L OS=Ovis aries GN=KAP6-L PE=4 SV=1	SHEEP	36	0.259141			0.198971
2	41.38	tr|L8HNQ9|L8HNQ9_BOSMU	Uncharacterized protein OS=Bos grunniens mutus GN=M91_08912 PE=4 SV=1	BOSMU	1	0.36119			0.341862
8.59	98.25	tr|Q6RCT2|Q6RCT2_CAPHI	Keratin-associated protein 16.2 OS=Capra hircus PE=4 SV=1	CAPHI	11	0.580333	0.577545	34.8931	0.453622	0.206735	6.33531
22.73	93.7	tr|Q28582|Q28582_SHEEP	Hair type II keratin intermediate filament protein OS=Ovis aries GN=KII-9 PE=3 SV=1	SHEEP	422	0.636823	0.217853	7.70957	0.582222	0.319586	43.4884
38.2	78.46	tr|A8WEL6|A8WEL6_SHEEP	Keratin associated protein 4.3 OS=Ovis aries GN=KRTAP4.3 PE=4 SV=1	SHEEP	31	0.637476	0.304496	2.7512	0.799609	0.596247	2.76477
7.32	26.29	tr|L8I5E9|L8I5E9_BOSMU	Putative keratin-associated protein 10-like ENSP00000375147 (Fragment) OS=Bos grunniens mutus GN=M91_00629 PE=4 SV=1	BOSMU	7	0.665896	0.467173	105.575	0.55895	0.451663	570.195
65.79	84.09	sp|P02442|KRA3_CAPHI	Keratin, high-sulfur matrix protein, IIIA3 OS=Capra hircus PE=1 SV=1"	CAPHI	57	0.669416	0.30091	3.48695	0.751715	0.314483	2.51497
9.57	45.79	tr|E3VW75|E3VW75_SHEEP	Keratin 32 (Fragment) OS=Ovis aries PE=2 SV=1	SHEEP	31	0.672423	0.586565	14.2883	0.41715	0.720322	9248.43
2.85	33.33	tr|L8IUP8|L8IUP8_BOSMU	Histone H2B OS=Bos grunniens mutus GN=M91_11354 PE=3 SV=1	BOSMU	2	0.723446	0.20079	3.82721	0.649745	0.154216	3.87176
17.44	95.3	tr|E7FKN1|E7FKN1_CAPHI	Keratin33A OS=Capra hircus GN=KRT33A PE=3 SV=1	CAPHI	421	0.776052	0.525964	2.7576	0.917287	0.924109	10.6277
6.87	31.85	tr|L8IJJ5|L8IJJ5_BOSMU	14-3-3 protein sigma OS=Bos grunniens mutus GN=M91_13415 PE=3 SV=1	BOSMU	4	0.831595	0.624508	2.94304	0.828646	0.637065	3.13712
9.7	37.8	tr|K4P1S5|K4P1S5_SHEEP	Peptidyl-prolyl cis-trans isomerase OS=Ovis aries GN=PPIA PE=2 SV=1	SHEEP	7	0.851529	0.313448	1.52685	0.887802	0.651578	2.1333
21.91	98.39	tr|Q6R639|Q6R639_CAPHI	Keratin associated protein 8 OS=Capra hircus GN=KAP8 PE=4 SV=1	CAPHI	21	0.877964			1.90278
2.01	28.89	tr|L8HXW6|L8HXW6_BOSMU	Keratin, type II cytoskeletal 1 (Fragment) OS=Bos grunniens mutus GN=M91_10648 PE=3 SV=1	BOSMU	2	0.901592			0.588858
73.09	89.01	sp|B0LKP1|KRT35_SHEEP	Keratin, type I cuticular Ha5 OS=Ovis aries GN=KRT35 PE=2 SV=1"	SHEEP	197	0.915939	0.709431	1.62556	0.903944	0.711052	1.75432
0.41	43.88	tr|L8I3T6|L8I3T6_BOSMU	Keratin, type I cuticular Ha7 (Fragment) OS=Bos grunniens mutus GN=M91_00634 PE=3 SV=1	BOSMU	50	0.965922	0.795384	3.75519	1.232	0.617031	47.5576
6.05	54.29	sp|P50413|THIO_SHEEP	Thioredoxin OS=Ovis aries GN=TXN PE=1 SV=2	SHEEP	4	0.982692	0.949812	16.581	1	1	148.76
8.04	74.62	sp|P02443|KRA3A_SHEEP	Keratin, high-sulfur matrix protein, IIIA3A OS=Ovis aries PE=1 SV=1"	SHEEP	37	0.985759	0.990885	120.045	1.75677	0.883258	2159860
3.54	27.13	tr|L8I3U3|L8I3U3_BOSMU	Keratin, type I cytoskeletal 15 OS=Bos grunniens mutus GN=M91_00640 PE=3 SV=1	BOSMU	9	1	1	10.4727	0.858839	0.856065	4472.29
40.33	94.1	tr|E3VW79|E3VW79_SHEEP	Keratin 34 (Fragment) OS=Ovis aries PE=2 SV=1	SHEEP	375	1.03816	0.86974	1.68329	0.973207	0.912753	1.76023
85.04	92.9	tr|E3VW85|E3VW85_SHEEP	Keratin 83 OS=Ovis aries PE=2 SV=1	SHEEP	345	1.06883	0.711895	1.45554	1.05978	0.750095	1.46203
4	45.16	tr|L8HSZ0|L8HSZ0_BOSMU	Uncharacterized protein (Fragment) OS=Bos grunniens mutus GN=M91_15107 PE=4 SV=1	BOSMU	3	1.16346	0.719515	59.1383	0.769464	0.888314	143918896
2	97.25	sp|P02539|K2M1_SHEEP	Keratin, type II microfibrillar (Fragment) OS=Ovis aries PE=1 SV=1"	SHEEP	181	1.17746			1.1519
4.05	21.72	tr|L8J2P9|L8J2P9_BOSMU	Dual specificity protein phosphatase 14 OS=Bos grunniens mutus GN=M91_17474 PE=4 SV=1	BOSMU	3	1.18249	0.364559	3.94765	1.29829	0.250544	3.96384
2	8.429	tr|L8HZB8|L8HZB8_BOSMU	Galectin (Fragment) OS=Bos grunniens mutus GN=M91_04102 PE=4 SV=1	BOSMU	1	1.23674			1.25189
62.17	96.47	tr|Q5S055|Q5S055_SHEEP	High glycine-tyrosine keratin IF-associated protein OS=Ovis aries GN=KAP7 PE=4 SV=1	SHEEP	64	1.27207	0.910155	3349.34	1.33125	0.93215	362626
8.02	48.18	tr|L8HV38|L8HV38_BOSMU	Keratin, type II cuticular Hb5 OS=Bos grunniens mutus GN=M91_10632 PE=3 SV=1	BOSMU	110	1.27736	0.448617	3.08625	1.18013	0.561481	2.80894
2.08	16.34	tr|L8IQW1|L8IQW1_BOSMU	Heat shock protein beta-1 OS=Bos grunniens mutus GN=M91_01041 PE=3 SV=1	BOSMU	1	1.32308			2.91489
8.08	60.32	tr|Q6R638|Q6R638_CAPHI	Keratin associated protein 8.2 OS=Capra hircus PE=4 SV=1	CAPHI	9	1.38347			1.23394
162.27	92.18	tr|E3VW87|E3VW87_SHEEP	Keratin 86 OS=Ovis aries PE=2 SV=1	SHEEP	420	1.39428	0.2862	2.00349	1.38345	0.400993	2.40825
10.46	52.21	tr|L8IRE7|L8IRE7_BOSMU	Histone H3 OS=Bos grunniens mutus GN=M91_11365 PE=3 SV=1	BOSMU	6	1.41297	0.745209	54.1643	1.02954	0.977768	53.6729
198.12	95.88	tr|B0LKP0|B0LKP0_SHEEP	Keratin 31 OS=Ovis aries PE=2 SV=1	SHEEP	467	1.44549	0.0167836	1.27382	1.54134	0.0204728	1.35776
49.77	94.07	tr|E3VW78|E3VW78_SHEEP	Keratin 33B OS=Ovis aries PE=2 SV=1	SHEEP	476	1.51589	0.320369	2.55968	1.64086	0.269644	2.70889
5.91	27.37	tr|L8I3S9|L8I3S9_BOSMU	Uncharacterized protein OS=Bos grunniens mutus GN=M91_00626 PE=4 SV=1	BOSMU	4	1.68073			1.49318
10.72	98.8	tr|Q53YS7|Q53YS7_SHEEP	Glycine/tyrosine-rich keratin-associated protein 6-1 OS=Ovis aries GN=KAP6.1 PE=4 SV=1	SHEEP	28	1.70398	0.130939	4.10749	1.24703	0.4845	14.4634
60.96	93.63	sp|P25691|K2M3_SHEEP	Keratin, type II microfibrillar, component 5 OS=Ovis aries PE=1 SV=1"	SHEEP	248	1.80539	0.225438	16.0405	1.88094	0.103442	3.72819
2	20.26	tr|D7R497|D7R497_SHEEP	Desmoglein 4 (Fragment) OS=Ovis aries GN=DSG4 PE=4 SV=1	SHEEP	1	1.89079			1.97984
6.02	45.92	tr|B0LKP2|B0LKP2_SHEEP	Keratin 38 OS=Ovis aries PE=2 SV=1	SHEEP	44	2.01886			1.51496
2	10.24	tr|L8I2Q8|L8I2Q8_BOSMU	Huntingtin-interacting protein 1-related protein (Fragment) OS=Bos grunniens mutus GN=M91_06136 PE=4 SV=1	BOSMU	2	2.12827			0.01
10.86	88.24	sp|Q6R645|KR151_CAPHI	Keratin-associated protein 15-1 OS=Capra hircus GN=KRTAP15-1 PE=2 SV=1	CAPHI	20	2.31071	0.776262	4024325898240	1.6795	0.869528	58158949072896
6.23	66.23	tr|E3VW76|E3VW76_SHEEP	Keratin 32 (Fragment) OS=Ovis aries PE=2 SV=1	SHEEP	53	2.76429	0.544165	420.251	2.8668	0.519855	348.786
6.51	44.81	tr|L8IBU2|L8IBU2_BOSMU	Keratin-associated protein 13-1 (Fragment) OS=Bos grunniens mutus GN=M91_20949 PE=4 SV=1	BOSMU	16	3.38338			3.27716
45.78	95.09	tr|Q6R646|Q6R646_CAPHI	Keratin associated protein 13.1 OS=Capra hircus PE=2 SV=1	CAPHI	60	3.74869			3.63725
6.02	35.57	tr|E3VW81|E3VW81_SHEEP	Keratin 39 (Fragment) OS=Ovis aries PE=2 SV=1	SHEEP	5	4.23499	0.575751	13422430208	4.09255	0.584935	15375429632
59.63	91.34	tr|E3VW77|E3VW77_SHEEP	Keratin 33A OS=Ovis aries PE=2 SV=1	SHEEP	346	4.42306	0.112403	7.65007	5.05616	0.0852397	7.22357
2	2.671	tr|L8I8E2|L8I8E2_BOSMU	B box and SPRY domain-containing protein (Fragment) OS=Bos grunniens mutus GN=M91_10120 PE=4 SV=1	BOSMU	1	52.3646			50.6273

## Sheet: Pure W2_1 & Pure W2_2
Table S2-4. Quantification results for replicates 1 and 2 of fiber standard W2
Unused	%Coverage	Accession	Name	Species	Peptides(95%)	W2_1:REF	PVal W2_1:REF	EF W2_1:REF	W2_2:REF	PVal W2_2:REF	EF W2_2:REF
2	34.2	tr|E3VW84|E3VW84_SHEEP	Keratin 82 (Fragment) OS=Ovis aries PE=2 SV=1	SHEEP	62	0.0126722			0.0117914
8	96.85	tr|Q6R651|Q6R651_CAPHI	Hair acidic keratin 1 OS=Capra hircus PE=2 SV=1	CAPHI	390	0.0896085	0.137221	73.781	0.0139875	0.000690798	1.62113
10.02	59.12	tr|L8HVA2|L8HVA2_BOSMU	Keratin-associated protein 11-1 OS=Bos grunniens mutus GN=M91_15111 PE=4 SV=1	BOSMU	15	0.184011	0.406168	8429698	0.0302699	0.135979	15356.8
10	61.29	tr|Q6R639|Q6R639_CAPHI	Keratin associated protein 8 OS=Capra hircus GN=KAP8 PE=4 SV=1	CAPHI	6	0.336795			0.65734
4	28.97	tr|L8HW65|L8HW65_BOSMU	Keratin, type II cytoskeletal 7 OS=Bos grunniens mutus GN=M91_10626 PE=3 SV=1	BOSMU	17	0.372679	0.274734	322.226	0.135496	0.478631	20563509248
2.02	28.74	tr|L8HNQ9|L8HNQ9_BOSMU	Uncharacterized protein OS=Bos grunniens mutus GN=M91_08912 PE=4 SV=1	BOSMU	2	0.489089			0.405998
3.22	33.22	tr|E3VW82|E3VW82_SHEEP	Keratin 40 (Fragment) OS=Ovis aries PE=2 SV=1	SHEEP	28	0.493404	0.831775	255277001605120	0.39684	0.611383	19506280
15.11	97.28	tr|E7FKN1|E7FKN1_CAPHI	Keratin33A OS=Capra hircus GN=KRT33A PE=3 SV=1	CAPHI	372	0.502528	0.203128	3.51361	0.562995	0.374702	4.94188
6.02	74.44	tr|L8HL92|L8HL92_BOSMU	Uncharacterized protein OS=Bos grunniens mutus GN=M91_12354 PE=4 SV=1	BOSMU	5	0.553767	0.433839	441.801	0.28453	0.682102	5194510761984
8.02	25.88	tr|L8I5E9|L8I5E9_BOSMU	Putative keratin-associated protein 10-like ENSP00000375147 (Fragment) OS=Bos grunniens mutus GN=M91_00629 PE=4 SV=1	BOSMU	5	0.564662	0.627014	75.6302	0.489813	0.631383	239.007
13.56	96.65	tr|Q28582|Q28582_SHEEP	Hair type II keratin intermediate filament protein OS=Ovis aries GN=KII-9 PE=3 SV=1	SHEEP	399	0.566953	0.484523	961.084	0.498664	0.369891	332.074
3.57	91.21	tr|L8I3J3|L8I3J3_BOSMU	Keratin, type I cuticular Ha5 OS=Bos grunniens mutus GN=M91_00637 PE=3 SV=1	BOSMU	184	0.652822			0.0117914
1.6	2.941	tr|L8ICL6|L8ICL6_BOSMU	Junction plakoglobin (Fragment) OS=Bos grunniens mutus GN=M91_17162 PE=4 SV=1	BOSMU	1	0.67374			0.847844
2.46	25.75	tr|L8HXW6|L8HXW6_BOSMU	Keratin, type II cytoskeletal 1 (Fragment) OS=Bos grunniens mutus GN=M91_10648 PE=3 SV=1	BOSMU	5	0.805692	0.798818	4428.19	0.768397	0.25101	4.02592
12.02	98.25	tr|Q6RCT2|Q6RCT2_CAPHI	Keratin-associated protein 16.2 OS=Capra hircus PE=4 SV=1	CAPHI	14	0.809455	0.928806	8197.49	0.806565	0.927072	7670.2
3.44	18.33	tr|L8INR9|L8INR9_BOSMU	Uncharacterized protein (Fragment) OS=Bos grunniens mutus GN=M91_05551 PE=4 SV=1	BOSMU	3	0.840608			0.621252
23.46	60.77	tr|A8WEL6|A8WEL6_SHEEP	Keratin associated protein 4.3 OS=Ovis aries GN=KRTAP4.3 PE=4 SV=1	SHEEP	21	0.861307	0.705079	2.50976	1.14275	0.672639	2.08644
3.51	40	sp|P50413|THIO_SHEEP	Thioredoxin OS=Ovis aries GN=TXN PE=1 SV=2	SHEEP	2	0.874664	0.718245	4.0051	0.76345	0.603009	6.67699
8.17	91.12	tr|L8HW98|L8HW98_BOSMU	Keratin, type II microfibrillar, component 5 OS=Bos grunniens mutus GN=M91_10633 PE=3 SV=1	BOSMU	282	0.874866	0.915304	39.6914	0.926664	0.969826	365.785
2.08	51.4	tr|E3VW75|E3VW75_SHEEP	Keratin 32 (Fragment) OS=Ovis aries PE=2 SV=1	SHEEP	29	0.936099	0.62902	3.57164	0.418285	0.504483	75474.2
2.11	100	tr|J9SVG9|J9SVG9_SHEEP	High glycine/tyrosine keratin associated protein 6-L OS=Ovis aries GN=KAP6-L PE=4 SV=1	SHEEP	42	0.969915			0.842751
44.56	68.94	sp|P02442|KRA3_CAPHI	Keratin, high-sulfur matrix protein, IIIA3 OS=Capra hircus PE=1 SV=1"	CAPHI	51	0.976012	0.937257	2.23564	1.10577	0.723978	2.08859
2.02	43.48	tr|L8IUN7|L8IUN7_BOSMU	Peptidyl-prolyl cis-trans isomerase (Fragment) OS=Bos grunniens mutus GN=M91_18730 PE=3 SV=1	BOSMU	1	1.02399	0.928186	2.72307	1.18014	0.447982	2.14092
2	96.33	sp|P02539|K2M1_SHEEP	Keratin, type II microfibrillar (Fragment) OS=Ovis aries PE=1 SV=1"	SHEEP	150	1.04578			1.07334
164.24	96.3	tr|E3VW87|E3VW87_SHEEP	Keratin 86 OS=Ovis aries PE=2 SV=1	SHEEP	396	1.04835	0.810872	1.61811	1.17869	0.466738	1.71059
3	34.4	tr|L8IV30|L8IV30_BOSMU	Histone H2B OS=Bos grunniens mutus GN=M91_08851 PE=3 SV=1	BOSMU	2	1.05163	0.700984	3.52575	0.722501	0.22595	4.62101
2.18	60.32	tr|Q6R638|Q6R638_CAPHI	Keratin associated protein 8.2 OS=Capra hircus PE=4 SV=1	CAPHI	2	1.12369			1.41026
71.86	96.96	tr|E3VW85|E3VW85_SHEEP	Keratin 83 OS=Ovis aries PE=2 SV=1	SHEEP	356	1.16042	0.328867	1.36655	1.18115	0.240264	1.33466
1.72	13.74	tr|L8IES2|L8IES2_BOSMU	Keratin, type I cytoskeletal 20 (Fragment) OS=Bos grunniens mutus GN=M91_00522 PE=3 SV=1	BOSMU	4	1.17986			1.19107
60.52	87.47	tr|E3VW79|E3VW79_SHEEP	Keratin 34 (Fragment) OS=Ovis aries PE=2 SV=1	SHEEP	372	1.19476	0.425581	1.64462	1.15366	0.574919	1.77677
19.15	82.65	sp|P02444|KRA33_SHEEP	Keratin, high sulfur matrix protein, IIIB3 OS=Ovis aries PE=1 SV=1"	SHEEP	30	1.22758	0.933187	55113838592	1.91576	0.886442	7.90315e+19
4	46.24	tr|L8HSZ0|L8HSZ0_BOSMU	Uncharacterized protein (Fragment) OS=Bos grunniens mutus GN=M91_15107 PE=4 SV=1	BOSMU	3	1.24874			1.70379
7.44	44.35	tr|L8IJJ5|L8IJJ5_BOSMU	14-3-3 protein sigma OS=Bos grunniens mutus GN=M91_13415 PE=3 SV=1	BOSMU	5	1.27991	0.415769	2.30205	1.20829	0.621706	2.99887
2.51	90.21	tr|L8I2P2|L8I2P2_BOSMU	Keratin, type I microfibrillar 48 kDa, component 8C-1 (Fragment) OS=Bos grunniens mutus GN=M91_00633 PE=3 SV=1	BOSMU	353	1.35295			0.0117914
33.63	96.79	tr|E3VW78|E3VW78_SHEEP	Keratin 33B OS=Ovis aries PE=2 SV=1	SHEEP	430	1.40708	0.468717	2.9468	1.59051	0.438881	3.93507
56.84	86.06	sp|P25691|K2M3_SHEEP	Keratin, type II microfibrillar, component 5 OS=Ovis aries PE=1 SV=1"	SHEEP	252	1.51865	0.217279	2.74794	1.79225	0.0948364	2.3018
66.54	89.01	sp|B0LKP1|KRT35_SHEEP	Keratin, type I cuticular Ha5 OS=Ovis aries GN=KRT35 PE=2 SV=1"	SHEEP	180	1.56049	0.489041	5.06959	1.96767	0.0882682	2.31049
154.92	97.09	sp|P02534|K1M1_SHEEP	Keratin, type I microfibrillar 48 kDa, component 8C-1 OS=Ovis aries PE=1 SV=2"	SHEEP	371	1.5814			1.47463
6	98.8	tr|Q53YS7|Q53YS7_SHEEP	Glycine/tyrosine-rich keratin-associated protein 6-1 OS=Ovis aries GN=KAP6.1 PE=4 SV=1	SHEEP	37	1.90996	0.099416	3.64909	1.58536	0.138226	3.63877
8.6	64.17	tr|L8HV38|L8HV38_BOSMU	Keratin, type II cuticular Hb5 OS=Bos grunniens mutus GN=M91_10632 PE=3 SV=1	BOSMU	119	2.28484	0.154933	13.5553	3.21884	0.107859	12.6913
2.03	24.24	tr|L8J2P9|L8J2P9_BOSMU	Dual specificity protein phosphatase 14 OS=Bos grunniens mutus GN=M91_17474 PE=4 SV=1	BOSMU	3	2.4088			3.28496
6.29	50.99	tr|B0LKP2|B0LKP2_SHEEP	Keratin 38 OS=Ovis aries PE=2 SV=1	SHEEP	57	3.12522	0.0221029	2.09871	2.68069	0.0315693	2.16476
44.45	96.04	tr|E3VW77|E3VW77_SHEEP	Keratin 33A OS=Ovis aries PE=2 SV=1	SHEEP	310	3.36943	0.0283571	2.78229	3.68656	0.0496474	3.67646
5.07	62.99	tr|E3VW76|E3VW76_SHEEP	Keratin 32 (Fragment) OS=Ovis aries PE=2 SV=1	SHEEP	41	3.90573			4.43065
38.46	95.09	tr|Q6R646|Q6R646_CAPHI	Keratin associated protein 13.1 OS=Capra hircus PE=2 SV=1	CAPHI	60	4.15228			3.72633
4.16	36.61	tr|L8IBU2|L8IBU2_BOSMU	Keratin-associated protein 13-1 (Fragment) OS=Bos grunniens mutus GN=M91_20949 PE=4 SV=1	BOSMU	12	4.18022			4.06321
1.96	7.888	tr|L8IQJ7|L8IQJ7_BOSMU	Uncharacterized protein (Fragment) OS=Bos grunniens mutus GN=M91_02828 PE=3 SV=1	BOSMU	1	100			100
5.34	42.29	tr|E3VW81|E3VW81_SHEEP	Keratin 39 (Fragment) OS=Ovis aries PE=2 SV=1	SHEEP	4	100			100

## Sheet: Pure C1_1 & Pure C1_2
Table S2-5. Quantification results for replicates 1 and 2 of fiber standard C1
Unused	%Coverage	Accession	Name	Species	Peptides(95%)	C1_1:REF	PVal C1_1:REF	EF C1_1:REF	C1_2:REF	PVal C1_2:REF	EF C1_2:REF
2.04	13.45	tr|L8HW89|L8HW89_BOSMU	Keratin, type II cytoskeletal 78 OS=Bos grunniens mutus GN=M91_10653 PE=3 SV=1	BOSMU	6	0.0171548			0.0108207
10.69	59.79	tr|Q06018|Q06018_SHEEP	Intermediate filament type II keratin OS=Ovis aries GN=KRT2.13 PE=3 SV=1	SHEEP	111	0.120142	0.183007	2865.68	0.527231	0.168348	9.04624
0.99	11.06	tr|L8HQX7|L8HQX7_BOSMU	Betaine--homocysteine S-methyltransferase 1 OS=Bos grunniens mutus GN=M91_15740 PE=4 SV=1	BOSMU	1	0.122245			0.0108207
4.32	75.47	tr|L8HVA2|L8HVA2_BOSMU	Keratin-associated protein 11-1 OS=Bos grunniens mutus GN=M91_15111 PE=4 SV=1	BOSMU	20	0.201614	0.299165	30758.6	0.0251357	0.110372	3628.19
0.75	27.45	tr|Q30B77|Q30B77_SHEEP	Ribosomal protein S27a (Fragment) OS=Ovis aries PE=2 SV=1	SHEEP	1	0.245205			0.179609
0.64	46.84	tr|L8I3S9|L8I3S9_BOSMU	Uncharacterized protein OS=Bos grunniens mutus GN=M91_00626 PE=4 SV=1	BOSMU	6	0.253588	0.411191	509035	0.0648595	0.308844	90646864
2	90.14	tr|J9SVG9|J9SVG9_SHEEP	High glycine/tyrosine keratin associated protein 6-L OS=Ovis aries GN=KAP6-L PE=4 SV=1	SHEEP	26	0.274914			0.147975
6.37	97.18	tr|L8IBQ7|L8IBQ7_BOSMU	Uncharacterized protein (Fragment) OS=Bos grunniens mutus GN=M91_00511 PE=4 SV=1	BOSMU	36	0.336886	0.0338834	2.42158	0.0432864	0.0389575	15.6069
1.19	4.437	tr|L8IR30|L8IR30_BOSMU	Laminin subunit alpha-5 OS=Bos grunniens mutus GN=M91_18944 PE=4 SV=1	BOSMU	1	0.384921			0.336923
2.67	54.4	tr|E3VW84|E3VW84_SHEEP	Keratin 82 (Fragment) OS=Ovis aries PE=2 SV=1	SHEEP	91	0.472334	0.114277	5.63712	0.482922	0.266493	61.2375
2.45	27.54	tr|L8I5E9|L8I5E9_BOSMU	Putative keratin-associated protein 10-like ENSP00000375147 (Fragment) OS=Bos grunniens mutus GN=M91_00629 PE=4 SV=1	BOSMU	3	0.528618	0.79603	11044.6	0.692753	0.622344	15.4633
2.27	40	sp|P50413|THIO_SHEEP	Thioredoxin OS=Ovis aries GN=TXN PE=1 SV=2	SHEEP	3	0.541107	0.553593	10316.8	0.621255	0.313263	25.5893
9.66	97.78	tr|L8HKJ8|L8HKJ8_BOSMU	Uncharacterized protein OS=Bos grunniens mutus GN=M91_16747 PE=4 SV=1	BOSMU	6	0.579172	0.683115	351677	0.79623	0.95388	2.11967e+17
7.24	89.5	tr|L8I2P2|L8I2P2_BOSMU	Keratin, type I microfibrillar 48 kDa, component 8C-1 (Fragment) OS=Bos grunniens mutus GN=M91_00633 PE=3 SV=1	BOSMU	386	0.585074			0.0108207
0.45	5.137	tr|L8IGQ3|L8IGQ3_BOSMU	Tripartite motif-containing protein 29 OS=Bos grunniens mutus GN=M91_09698 PE=4 SV=1	BOSMU	1	0.614674			0.769415
3.6	55.19	tr|E3VW76|E3VW76_SHEEP	Keratin 32 (Fragment) OS=Ovis aries PE=2 SV=1	SHEEP	76	0.618197	0.456681	206.675	0.425709	0.530037	151205
53.03	91.83	sp|P25691|K2M3_SHEEP	Keratin, type II microfibrillar, component 5 OS=Ovis aries PE=1 SV=1"	SHEEP	271	0.618518	0.765257	7258232	0.727819	0.91898	50220880625664
2	96.33	sp|P02539|K2M1_SHEEP	Keratin, type II microfibrillar (Fragment) OS=Ovis aries PE=1 SV=1"	SHEEP	202	0.673782			0.55915
1.08	25.35	tr|L8I940|L8I940_BOSMU	Histone H4 OS=Bos grunniens mutus GN=M91_08923 PE=3 SV=1	BOSMU	1	0.681091			0.838739
4.01	92.5	tr|L8HW98|L8HW98_BOSMU	Keratin, type II microfibrillar, component 5 OS=Bos grunniens mutus GN=M91_10633 PE=3 SV=1	BOSMU	330	0.712066	0.898171	412243984384	0.978198	0.995618	4.72029e+17
3.03	42.28	tr|E3VW82|E3VW82_SHEEP	Keratin 40 (Fragment) OS=Ovis aries PE=2 SV=1	SHEEP	20	0.754244			0.0108207
8.75	55.87	tr|L8HV38|L8HV38_BOSMU	Keratin, type II cuticular Hb5 OS=Bos grunniens mutus GN=M91_10632 PE=3 SV=1	BOSMU	123	0.814852	0.685234	3.68097	1.14149	0.915643	25.9844
156.92	96.5	tr|E3VW87|E3VW87_SHEEP	Keratin 86 OS=Ovis aries PE=2 SV=1	SHEEP	464	0.831689	0.782499	4.7678	1.01127	0.971217	2.13817
10.3	50.36	tr|L8I678|L8I678_BOSMU	Keratin, type I cuticular Ha2 (Fragment) OS=Bos grunniens mutus GN=M91_00636 PE=3 SV=1	BOSMU	79	0.887952	0.936178	77.3347	0.97526	0.986572	78.511
41.06	95.58	tr|E3VW79|E3VW79_SHEEP	Keratin 34 (Fragment) OS=Ovis aries PE=2 SV=1	SHEEP	457	0.88863	0.658394	1.86168	0.925986	0.776505	1.88444
18.77	98.52	tr|E3VW78|E3VW78_SHEEP	Keratin 33B OS=Ovis aries PE=2 SV=1	SHEEP	580	0.891561	0.946641	56.0038	1.16851	0.91916	42.5914
10.99	98.03	tr|Q28582|Q28582_SHEEP	Hair type II keratin intermediate filament protein OS=Ovis aries GN=KII-9 PE=3 SV=1	SHEEP	471	0.925344	0.703872	7.12983	1.19028	0.761193	276.1
9.29	51.61	tr|L8IJJ5|L8IJJ5_BOSMU	14-3-3 protein sigma OS=Bos grunniens mutus GN=M91_13415 PE=3 SV=1	BOSMU	7	0.934994	0.719401	1.71906	0.916691	0.717127	2.00389
4.22	96.88	tr|D3JUU0|D3JUU0_SHEEP	Glycine/tyrosine-rich keratin-associated protein 6-1 OS=Ovis aries GN=KAP6-1 PE=4 SV=1	SHEEP	10	0.937864	0.801774	12.5862	0.850353	0.677365	40.8585
2.97	44.11	tr|L8I3T6|L8I3T6_BOSMU	Keratin, type I cuticular Ha7 (Fragment) OS=Bos grunniens mutus GN=M91_00634 PE=3 SV=1	BOSMU	51	0.942136			0.528925
1.92	10.49	tr|L8IQG1|L8IQG1_BOSMU	ATP synthase subunit alpha OS=Bos grunniens mutus GN=M91_01007 PE=3 SV=1	BOSMU	1	0.959765			0.527852
13	98.39	tr|Q6R639|Q6R639_CAPHI	Keratin associated protein 8 OS=Capra hircus GN=KAP8 PE=4 SV=1	CAPHI	15	1			1.44963
4	35.29	tr|L8IQ70|L8IQ70_BOSMU	Uncharacterized protein (Fragment) OS=Bos grunniens mutus GN=M91_19046 PE=3 SV=1	BOSMU	3	1.05158	0.911985	98.7324	0.87148	0.637287	15.3089
20.98	81.67	tr|A8WEL6|A8WEL6_SHEEP	Keratin associated protein 4.3 OS=Ovis aries GN=KRTAP4.3 PE=4 SV=1	SHEEP	60	1.06287	0.780877	1.70575	1.56648	0.138798	1.92669
3.46	50	tr|L8IRE7|L8IRE7_BOSMU	Histone H3 OS=Bos grunniens mutus GN=M91_11365 PE=3 SV=1	BOSMU	4	1.08133	0.929053	28.3568	1.02131	0.983232	45.8703
6.11	45.73	tr|K4P1S5|K4P1S5_SHEEP	Peptidyl-prolyl cis-trans isomerase OS=Ovis aries GN=PPIA PE=2 SV=1	SHEEP	5	1.08826	0.531047	1.62366	1.06555	0.790334	2.462
68.35	92.97	sp|B0LKP1|KRT35_SHEEP	Keratin, type I cuticular Ha5 OS=Ovis aries GN=KRT35 PE=2 SV=1"	SHEEP	263	1.10362	0.728238	1.79843	1.28361	0.41881	1.88851
1.22	10.47	tr|L8I8N4|L8I8N4_BOSMU	Desmoglein-4 OS=Bos grunniens mutus GN=M91_20077 PE=3 SV=1	BOSMU	1	1.20952			1.5373
78.78	97.97	tr|E3VW85|E3VW85_SHEEP	Keratin 83 OS=Ovis aries PE=2 SV=1	SHEEP	415	1.31513	0.121494	1.42433	1.46894	0.0475295	1.46213
4.18	39.06	tr|L8HW65|L8HW65_BOSMU	Keratin, type II cytoskeletal 7 OS=Bos grunniens mutus GN=M91_10626 PE=3 SV=1	BOSMU	23	1.34311	0.836824	1625818	0.56069	0.722489	7150317
31.72	96.23	sp|Q6R648|KR111_CAPHI	Keratin-associated protein 11-1 OS=Capra hircus GN=KRTAP11-1 PE=2 SV=1	CAPHI	57	1.3673	0.873642	1759.26	1.62983	0.802577	1603.9
6.43	37.2	tr|L8IAW6|L8IAW6_BOSMU	Keratin, type I cytoskeletal 39 (Fragment) OS=Bos grunniens mutus GN=M91_00520 PE=3 SV=1	BOSMU	20	1.38344	0.660503	1081.32	1.24603	0.800786	5641.52
4.14	54.15	tr|E3VW81|E3VW81_SHEEP	Keratin 39 (Fragment) OS=Ovis aries PE=2 SV=1	SHEEP	9	1.62039	0.62602	9999.51	1.80138	0.56604	10059
48.44	97.09	sp|P02534|K1M1_SHEEP	Keratin, type I microfibrillar 48 kDa, component 8C-1 OS=Ovis aries PE=1 SV=2"	SHEEP	512	1.6318			2.11948
46.88	97.55	tr|Q6R646|Q6R646_CAPHI	Keratin associated protein 13.1 OS=Capra hircus PE=2 SV=1	CAPHI	73	1.6757	0.886553	6544590098137090	1.62225	0.897448	2.69004e+16
4.34	23.28	tr|Q6R647|Q6R647_CAPHI	Keratin associated protein 12.1 OS=Capra hircus PE=4 SV=1	CAPHI	4	1.75076	0.0543559	1.79682	2.10182	0.0770073	2.56587
2.11	31.29	tr|L8I3U3|L8I3U3_BOSMU	Keratin, type I cytoskeletal 15 OS=Bos grunniens mutus GN=M91_00640 PE=3 SV=1	BOSMU	5	1.85229	0.115421	2.68825	1.39243	0.348245	3.22888
58.3	73.48	sp|P02442|KRA3_CAPHI	Keratin, high-sulfur matrix protein, IIIA3 OS=Capra hircus PE=1 SV=1"	CAPHI	67	2.23461	0.314963	247.58	3.27044	0.202143	140.889
3.29	60.51	tr|Q6R637|Q6R637_CAPHI	Keratin associated protein 9.2 OS=Capra hircus PE=2 SV=1	CAPHI	10	2.25653			3.33393
4	57.14	tr|Q6RCT0|Q6RCT0_CAPHI	Keratin-associated protein 16.4 OS=Capra hircus PE=4 SV=1	CAPHI	2	2.70939	0.414224	15378.4	1.98674	0.76829	8794761216
2.01	25.22	tr|L8IAX1|L8IAX1_BOSMU	Keratin, type I cytoskeletal 27 OS=Bos grunniens mutus GN=M91_00526 PE=4 SV=1	BOSMU	2	2.77736			0.878195
1.8	95.54	tr|E7FKN6|E7FKN6_CAPHI	Keratin33A OS=Capra hircus GN=KRT33A PE=3 SV=1	CAPHI	478	3.03885			2.55103
7.7	41.89	tr|L8HW76|L8HW76_BOSMU	Keratin, type II cytoskeletal 6A OS=Bos grunniens mutus GN=M91_10641 PE=3 SV=1	BOSMU	7	3.05226	0.240957	280.986	1	1	2202.9
20.24	98.25	tr|Q6RCT2|Q6RCT2_CAPHI	Keratin-associated protein 16.2 OS=Capra hircus PE=4 SV=1	CAPHI	19	3.09939	0.511678	469.141	4.0303	0.418232	375.872
11.78	98.55	tr|Q6R651|Q6R651_CAPHI	Hair acidic keratin 1 OS=Capra hircus PE=2 SV=1	CAPHI	517	3.3707	0.00066736	1.29823	3.92801	0.00232274	1.566
4.03	36.26	tr|L8HXW6|L8HXW6_BOSMU	Keratin, type II cytoskeletal 1 (Fragment) OS=Bos grunniens mutus GN=M91_10648 PE=3 SV=1	BOSMU	6	3.3927	0.118684	18.6855	0.963298	0.790377	4.01629
5.73	92.57	tr|E3VW77|E3VW77_SHEEP	Keratin 33A OS=Ovis aries PE=2 SV=1	SHEEP	408	3.72372			2.45082
1.84	73.81	tr|Q7YRW7|Q7YRW7_CAPHI	High-glycine tyrosine keratin type II.2 OS=Capra hircus PE=4 SV=1	CAPHI	13	4.31693			5.81701
11.37	92.65	sp|Q6R645|KR151_CAPHI	Keratin-associated protein 15-1 OS=Capra hircus GN=KRTAP15-1 PE=2 SV=1	CAPHI	17	4.379	0.0700093	7.93986	5.86265	0.120589	74.3136
1.22	41.18	tr|E3VW86|E3VW86_SHEEP	Keratin 84 (Fragment) OS=Ovis aries PE=2 SV=1	SHEEP	2	6.33138			0.449958
2	6.873	tr|L8IQX9|L8IQX9_BOSMU	Retroviral-like aspartic protease 1 (Fragment) OS=Bos grunniens mutus GN=M91_09605 PE=4 SV=1	BOSMU	1	95.9552			100
14.3	86.3	tr|Q6R644|Q6R644_CAPHI	Keratin associated protein 16.5 OS=Capra hircus PE=4 SV=1	CAPHI	13	95.9553			100
32.76	95.29	tr|Q6R640|Q6R640_CAPHI	Keratin associated protein 7.1 OS=Capra hircus PE=4 SV=1	CAPHI	50	95.9553			100

## Sheet: Pure C1_3 & Pure C1_4
Table S2-6. Quantification results for replicates 3 and 4 of fiber standard C1
Unused	%Coverage	Accession	Name	Species	Peptides(95%)	C1_3:REF	PVal C1_3:REF	EF C1_3:REF	C1_4:REF	PVal C1_4:REF	EF C1_4:REF
1.77	19.28	tr|L8I2Q8|L8I2Q8_BOSMU	Huntingtin-interacting protein 1-related protein (Fragment) OS=Bos grunniens mutus GN=M91_06136 PE=4 SV=1	BOSMU	1	0.0103979			0.0124618
2	44.76	sp|P50413|THIO_SHEEP	Thioredoxin OS=Ovis aries GN=TXN PE=1 SV=2	SHEEP	1	0.0103979			0.979458
0.55	4.69	tr|L8IQR3|L8IQR3_BOSMU	Guanylate-binding protein 5 OS=Bos grunniens mutus GN=M91_07009 PE=4 SV=1	BOSMU	2	0.0516389			0.0124618
2	41.38	tr|L8HNQ9|L8HNQ9_BOSMU	Uncharacterized protein OS=Bos grunniens mutus GN=M91_08912 PE=4 SV=1	BOSMU	1	0.0671433			0.0124618
4	80.77	sp|P02443|KRA3A_SHEEP	Keratin, high-sulfur matrix protein, IIIA3A OS=Ovis aries PE=1 SV=1"	SHEEP	47	0.115323			0.0175309
2	45.16	tr|L8HSZ0|L8HSZ0_BOSMU	Uncharacterized protein (Fragment) OS=Bos grunniens mutus GN=M91_15107 PE=4 SV=1	BOSMU	2	0.182389			0.0124618
6.67	69.18	tr|L8HVA2|L8HVA2_BOSMU	Keratin-associated protein 11-1 OS=Bos grunniens mutus GN=M91_15111 PE=4 SV=1	BOSMU	16	0.191502	0.238772	3897.73	0.0124618	0.0145771	3.58233
10.23	61.05	tr|L8I3S9|L8I3S9_BOSMU	Uncharacterized protein OS=Bos grunniens mutus GN=M91_00626 PE=4 SV=1	BOSMU	11	0.229796	0.398728	743000	0.0512303	0.252898	7574654
2	100	tr|J9SVG9|J9SVG9_SHEEP	High glycine/tyrosine keratin associated protein 6-L OS=Ovis aries GN=KAP6-L PE=4 SV=1	SHEEP	31	0.232284			0.128282
10.03	95.54	tr|E3VW77|E3VW77_SHEEP	Keratin 33A OS=Ovis aries PE=2 SV=1	SHEEP	367	0.240501	0.512981	2382.16	0.0449366	0.0696008	41.2244
6.76	50	tr|L8HXU8|L8HXU8_BOSMU	Uncharacterized protein OS=Bos grunniens mutus GN=M91_10628 PE=3 SV=1	BOSMU	101	0.241447	0.156925	93.9989	0.524067	0.10206	3.77179
2	44.59	tr|B0LKP2|B0LKP2_SHEEP	Keratin 38 OS=Ovis aries PE=2 SV=1	SHEEP	48	0.336506			0.0124618
10.34	86.85	tr|L8IBQ7|L8IBQ7_BOSMU	Uncharacterized protein (Fragment) OS=Bos grunniens mutus GN=M91_00511 PE=4 SV=1	BOSMU	53	0.468686			0.0438465
9.55	74.44	tr|L8HKJ8|L8HKJ8_BOSMU	Uncharacterized protein OS=Bos grunniens mutus GN=M91_16747 PE=4 SV=1	BOSMU	7	0.473084	0.295531	9.91863	0.31918	0.526718	643.847
8.37	56.63	tr|L8I678|L8I678_BOSMU	Keratin, type I cuticular Ha2 (Fragment) OS=Bos grunniens mutus GN=M91_00636 PE=3 SV=1	BOSMU	86	0.501705	0.165099	3.32357	0.484081	0.295542	6.21218
2.05	57.51	tr|E3VW84|E3VW84_SHEEP	Keratin 82 (Fragment) OS=Ovis aries PE=2 SV=1	SHEEP	88	0.519104	0.400922	433.135	0.451813	0.424886	2850.14
6.16	94.75	tr|L8I2P2|L8I2P2_BOSMU	Keratin, type I microfibrillar 48 kDa, component 8C-1 (Fragment) OS=Bos grunniens mutus GN=M91_00633 PE=3 SV=1	BOSMU	391	0.545012			0.0124618
6.32	22.36	tr|L8I5E9|L8I5E9_BOSMU	Putative keratin-associated protein 10-like ENSP00000375147 (Fragment) OS=Bos grunniens mutus GN=M91_00629 PE=4 SV=1	BOSMU	6	0.55262	0.266252	3.99441	0.857868	0.768043	4.53236
4	17.61	tr|L8I940|L8I940_BOSMU	Histone H4 OS=Bos grunniens mutus GN=M91_08923 PE=3 SV=1	BOSMU	3	0.592774			1.05246
2	4.645	tr|L8IR30|L8IR30_BOSMU	Laminin subunit alpha-5 OS=Bos grunniens mutus GN=M91_18944 PE=4 SV=1	BOSMU	1	0.594254			0.629316
2	96.33	sp|P02539|K2M1_SHEEP	Keratin, type II microfibrillar (Fragment) OS=Ovis aries PE=1 SV=1"	SHEEP	177	0.64516			0.643207
15.13	98.39	tr|Q6R639|Q6R639_CAPHI	Keratin associated protein 8 OS=Capra hircus GN=KAP8 PE=4 SV=1	CAPHI	15	0.65048			0.981579
176.08	94.86	tr|E3VW87|E3VW87_SHEEP	Keratin 86 OS=Ovis aries PE=2 SV=1	SHEEP	446	0.653587	0.517574	4.81372	1.02162	0.958124	2.60143
58.34	95.02	sp|P25691|K2M3_SHEEP	Keratin, type II microfibrillar, component 5 OS=Ovis aries PE=1 SV=1"	SHEEP	271	0.761423	0.666713	4.63102	1.0283	0.98042	16.1453
24.52	97.53	tr|E3VW78|E3VW78_SHEEP	Keratin 33B OS=Ovis aries PE=2 SV=1	SHEEP	534	0.780521	0.85341	23.1857	1.23771	0.909852	99.9512
15.88	94.87	tr|L8HW98|L8HW98_BOSMU	Keratin, type II microfibrillar, component 5 OS=Bos grunniens mutus GN=M91_10633 PE=3 SV=1	BOSMU	327	0.797879	0.736333	6.99212	0.915418	0.934679	23.5484
69.71	94.59	tr|E3VW79|E3VW79_SHEEP	Keratin 34 (Fragment) OS=Ovis aries PE=2 SV=1	SHEEP	444	0.852125	0.431535	1.5912	1.03408	0.880486	1.68649
6	96.39	tr|Q53YS7|Q53YS7_SHEEP	Glycine/tyrosine-rich keratin-associated protein 6-1 OS=Ovis aries GN=KAP6.1 PE=4 SV=1	SHEEP	22	0.864398	0.420159	4.20782	0.902752	0.662651	9.19889
9.02	61.74	tr|L8HV38|L8HV38_BOSMU	Keratin, type II cuticular Hb5 OS=Bos grunniens mutus GN=M91_10632 PE=3 SV=1	BOSMU	122	0.871324	0.972393	3.28278e+17	1.90395	0.410538	470.555
10	93.7	tr|Q28582|Q28582_SHEEP	Hair type II keratin intermediate filament protein OS=Ovis aries GN=KII-9 PE=3 SV=1	SHEEP	445	0.892269	0.47311	3.78433	1.21451	0.801234	2101.24
4	44.54	tr|L8IQ70|L8IQ70_BOSMU	Uncharacterized protein (Fragment) OS=Bos grunniens mutus GN=M91_19046 PE=3 SV=1	BOSMU	2	0.89419	0.557783	5.50452	1.29134	0.623995	127.149
3.66	41.11	tr|L8INR9|L8INR9_BOSMU	Uncharacterized protein (Fragment) OS=Bos grunniens mutus GN=M91_05551 PE=4 SV=1	BOSMU	3	0.923336	0.429763	1.41853	1.10111	0.712149	2.65122
3.51	11.82	tr|L8I8N4|L8I8N4_BOSMU	Desmoglein-4 OS=Bos grunniens mutus GN=M91_20077 PE=3 SV=1	BOSMU	3	0.941386			1.90164
43.29	87.14	tr|A8WEL6|A8WEL6_SHEEP	Keratin associated protein 4.3 OS=Ovis aries GN=KRTAP4.3 PE=4 SV=1	SHEEP	38	0.99385	0.964176	1.39933	1.48303	0.0253958	1.37949
2	42.86	tr|Q6R638|Q6R638_CAPHI	Keratin associated protein 8.2 OS=Capra hircus PE=4 SV=1	CAPHI	4	1.00615			1.38658
181.04	99.27	sp|P02534|K1M1_SHEEP	Keratin, type I microfibrillar 48 kDa, component 8C-1 OS=Ovis aries PE=1 SV=2"	SHEEP	499	1.01486			1.59165
8.01	43.29	tr|K4P1S5|K4P1S5_SHEEP	Peptidyl-prolyl cis-trans isomerase OS=Ovis aries GN=PPIA PE=2 SV=1	SHEEP	6	1.01934	0.836625	1.4218	1.21555	0.513487	2.90537
4.07	26.4	sp|Q0PGG4|ACTB_BOSMU	Actin, cytoplasmic 1 OS=Bos mutus grunniens GN=ACTB PE=2 SV=1	BOSMU	2	1.03516			0.362115
8.12	39.34	tr|L8IBU2|L8IBU2_BOSMU	Keratin-associated protein 13-1 (Fragment) OS=Bos grunniens mutus GN=M91_20949 PE=4 SV=1	BOSMU	15	1.04551			0.93206
2	22.22	tr|L8J2P9|L8J2P9_BOSMU	Dual specificity protein phosphatase 14 OS=Bos grunniens mutus GN=M91_17474 PE=4 SV=1	BOSMU	3	1.05104			1.11336
35.31	95.29	tr|Q5S055|Q5S055_SHEEP	High glycine-tyrosine keratin IF-associated protein OS=Ovis aries GN=KAP7 PE=4 SV=1	SHEEP	43	1.0791	0.905072	625.373	1.71754	0.777355	152612704
81.31	95.54	tr|E3VW85|E3VW85_SHEEP	Keratin 83 OS=Ovis aries PE=2 SV=1	SHEEP	404	1.09199	0.648976	1.48768	1.35621	0.0801346	1.41168
2.77	46.19	tr|L8I3T6|L8I3T6_BOSMU	Keratin, type I cuticular Ha7 (Fragment) OS=Bos grunniens mutus GN=M91_00634 PE=3 SV=1	BOSMU	58	1.12773			0.723236
12.08	51.21	tr|L8IJJ5|L8IJJ5_BOSMU	14-3-3 protein sigma OS=Bos grunniens mutus GN=M91_13415 PE=3 SV=1	BOSMU	6	1.15087	0.173169	1.2657	1.01359	0.990318	18.2331
61.17	92.31	sp|B0LKP1|KRT35_SHEEP	Keratin, type I cuticular Ha5 OS=Ovis aries GN=KRT35 PE=2 SV=1"	SHEEP	278	1.1643	0.282918	1.449	1.48115	0.0179058	1.30244
2.41	42.07	tr|L8IAW6|L8IAW6_BOSMU	Keratin, type I cytoskeletal 39 (Fragment) OS=Bos grunniens mutus GN=M91_00520 PE=3 SV=1	BOSMU	19	1.16565			1.74976
0.72	55.61	tr|E3VW75|E3VW75_SHEEP	Keratin 32 (Fragment) OS=Ovis aries PE=2 SV=1	SHEEP	30	1.26591			0.0941032
49.27	95.09	tr|Q6R646|Q6R646_CAPHI	Keratin associated protein 13.1 OS=Capra hircus PE=2 SV=1	CAPHI	68	1.28849	0.948178	1.39414e+17	1.14457	0.97412	2.08523e+18
42.32	89.31	sp|Q6R648|KR111_CAPHI	Keratin-associated protein 11-1 OS=Capra hircus GN=KRTAP11-1 PE=2 SV=1	CAPHI	53	1.2897	0.900746	2345.87	1.76191	0.777232	1885.12
1.38	36.91	tr|E3VW82|E3VW82_SHEEP	Keratin 40 (Fragment) OS=Ovis aries PE=2 SV=1	SHEEP	24	1.34569			0.0124618
2	18.86	tr|L8I9I2|L8I9I2_BOSMU	Alpha-crystallin B chain OS=Bos grunniens mutus GN=M91_13076 PE=3 SV=1	BOSMU	1	1.38597			1.81043
4.8	40.32	tr|E3VW81|E3VW81_SHEEP	Keratin 39 (Fragment) OS=Ovis aries PE=2 SV=1	SHEEP	6	1.41078			1.15929
4.05	34.33	tr|L8HW65|L8HW65_BOSMU	Keratin, type II cytoskeletal 7 OS=Bos grunniens mutus GN=M91_10626 PE=3 SV=1	BOSMU	17	1.46528	0.695531	11659.7	0.621158	0.634005	11362.6
1.12	19.15	tr|L8HXV9|L8HXV9_BOSMU	Keratin, type II cytoskeletal 5 (Fragment) OS=Bos grunniens mutus GN=M91_10642 PE=3 SV=1	BOSMU	8	1.49429			0.657431
2.02	23.28	tr|Q6R647|Q6R647_CAPHI	Keratin associated protein 12.1 OS=Capra hircus PE=4 SV=1	CAPHI	2	1.6736	0.55319	2297.16	2.22027	0.379734	973.927
89.54	79.55	sp|P02442|KRA3_CAPHI	Keratin, high-sulfur matrix protein, IIIA3 OS=Capra hircus PE=1 SV=1"	CAPHI	90	1.67412	0.0978091	1.94418	2.65053	0.0380839	2.42936
2.54	44.86	tr|L8HP74|L8HP74_BOSMU	Keratin, type I cytoskeletal 14 OS=Bos grunniens mutus GN=M91_06039 PE=3 SV=1	BOSMU	5	1.73319	0.280508	26.9784	0.554211	0.862822	758451831570432
10.42	88.24	sp|Q6R645|KR151_CAPHI	Keratin-associated protein 15-1 OS=Capra hircus GN=KRTAP15-1 PE=2 SV=1	CAPHI	17	2.06356	0.721529	2002.89	2.95727	0.579872	1243.79
21.11	89.04	tr|Q6R644|Q6R644_CAPHI	Keratin associated protein 16.5 OS=Capra hircus PE=4 SV=1	CAPHI	15	2.16169	0.421855	2087.08	4.46167	0.335817	64212.1
1.81	16.52	tr|L8IAX1|L8IAX1_BOSMU	Keratin, type I cytoskeletal 27 OS=Bos grunniens mutus GN=M91_00526 PE=4 SV=1	BOSMU	3	2.29563			0.450781
36.68	98.25	tr|Q6RCT2|Q6RCT2_CAPHI	Keratin-associated protein 16.2 OS=Capra hircus PE=4 SV=1	CAPHI	26	2.44925	0.0363379	2.12873	3.50352	0.00499815	1.46645
0.76	38.44	tr|L8I2P6|L8I2P6_BOSMU	Keratin, type I cytoskeletal 13 (Fragment) OS=Bos grunniens mutus GN=M91_00639 PE=3 SV=1	BOSMU	6	2.4824			0.728538
6.01	43.3	tr|Q7YRU8|Q7YRU8_CAPHI	Keratin-associated protein 6.2 OS=Capra hircus GN=KAP6-2 PE=4 SV=1	CAPHI	4	2.79594			4.71516
10.02	99.03	tr|Q6R651|Q6R651_CAPHI	Hair acidic keratin 1 OS=Capra hircus PE=2 SV=1	CAPHI	504	2.84451	0.000978112	1.29106	3.80504	0.00175263	1.48882
2	9.38	tr|L8IMR5|L8IMR5_BOSMU	Protein-glutamine gamma-glutamyltransferase E (Fragment) OS=Bos grunniens mutus GN=M91_19720 PE=3 SV=1	BOSMU	1	2.88269			0.0124618
11.92	51.16	tr|L8HW76|L8HW76_BOSMU	Keratin, type II cytoskeletal 6A OS=Bos grunniens mutus GN=M91_10641 PE=3 SV=1	BOSMU	9	2.91299	0.236211	197.426	0.775968	0.779382	7513.72
4.89	34.38	tr|L8HXW6|L8HXW6_BOSMU	Keratin, type II cytoskeletal 1 (Fragment) OS=Bos grunniens mutus GN=M91_10648 PE=3 SV=1	BOSMU	8	2.92734	0.0418223	2.71597	0.986408	0.899759	1.37442
2.09	98.51	tr|E7FKN7|E7FKN7_CAPHI	Keratin33A OS=Capra hircus GN=KRT33A PE=3 SV=1	CAPHI	441	2.93616			3.56598
2	63.1	tr|Q7YRW7|Q7YRW7_CAPHI	High-glycine tyrosine keratin type II.2 OS=Capra hircus PE=4 SV=1	CAPHI	10	3.14389			4.52624
1.72	41.18	tr|E3VW86|E3VW86_SHEEP	Keratin 84 (Fragment) OS=Ovis aries PE=2 SV=1	SHEEP	2	16.6161			1.09973
1.92	2.738	tr|L8HUH1|L8HUH1_BOSMU	Anion exchange protein 2 (Fragment) OS=Bos grunniens mutus GN=M91_13327 PE=4 SV=1	BOSMU	1	100			100
2	41.18	sp|P62262|1433E_SHEEP	14-3-3 protein epsilon OS=Ovis aries GN=YWHAE PE=1 SV=1	SHEEP	2	100			100
2	10.68	tr|L8I8E2|L8I8E2_BOSMU	B box and SPRY domain-containing protein (Fragment) OS=Bos grunniens mutus GN=M91_10120 PE=4 SV=1	BOSMU	1	100			100

## Sheet: Pure  C1_5 & Pure C1_6
Table S2-7. Quantification results for replicates 5 and 6 of fiber standard C1
Unused	%Coverage	Accession	Name	Species	Peptides(95%)	C1_5:REF	PVal C1_5:REF	EF C1_5:REF	C1_6:REF	PVal C1_6:REF	EF C1_6:REF
4.57	64.58	tr|L8HXU8|L8HXU8_BOSMU	Uncharacterized protein OS=Bos grunniens mutus GN=M91_10628 PE=3 SV=1	BOSMU	87	0.10801			0.47978
51.97	99.27	sp|P02534|K1M1_SHEEP	Keratin, type I microfibrillar 48 kDa, component 8C-1 OS=Ovis aries PE=1 SV=2"	SHEEP	399	0.117464	0.179715	49.8996	0.118463	0.133135	27.5436
4.88	65.56	tr|L8HL92|L8HL92_BOSMU	Uncharacterized protein OS=Bos grunniens mutus GN=M91_12354 PE=4 SV=1	BOSMU	4	0.152453			0.0529225
7.83	57.86	tr|L8HVA2|L8HVA2_BOSMU	Keratin-associated protein 11-1 OS=Bos grunniens mutus GN=M91_15111 PE=4 SV=1	BOSMU	17	0.155135	0.243808	13886.3	0.022906	0.0658481	145.588
2	37.63	tr|L8HSZ0|L8HSZ0_BOSMU	Uncharacterized protein (Fragment) OS=Bos grunniens mutus GN=M91_15107 PE=4 SV=1	BOSMU	2	0.336441			0.013602
2.35	30.31	tr|L8HW76|L8HW76_BOSMU	Keratin, type II cytoskeletal 6A OS=Bos grunniens mutus GN=M91_10641 PE=3 SV=1	BOSMU	4	0.357691	0.70311	23417.9	1.48352	0.867195	7757.16
7.53	88.64	tr|L8IER0|L8IER0_BOSMU	Uncharacterized protein OS=Bos grunniens mutus GN=M91_00510 PE=4 SV=1	BOSMU	40	0.362458			0.013602
8.27	54.86	tr|L8HV38|L8HV38_BOSMU	Keratin, type II cuticular Hb5 OS=Bos grunniens mutus GN=M91_10632 PE=3 SV=1	BOSMU	96	0.398986	0.610903	174.969	0.463055	0.743792	930.613
2	98.59	tr|J9SVG9|J9SVG9_SHEEP	High glycine/tyrosine keratin associated protein 6-L OS=Ovis aries GN=KAP6-L PE=4 SV=1	SHEEP	29	0.477097			0.302748
2.02	38.1	sp|P50413|THIO_SHEEP	Thioredoxin OS=Ovis aries GN=TXN PE=1 SV=2	SHEEP	1	0.511531			0.169026
2	55.44	tr|E3VW84|E3VW84_SHEEP	Keratin 82 (Fragment) OS=Ovis aries PE=2 SV=1	SHEEP	57	0.54285			0.602679
4	28.76	tr|L8HW65|L8HW65_BOSMU	Keratin, type II cytoskeletal 7 OS=Bos grunniens mutus GN=M91_10626 PE=3 SV=1	BOSMU	14	0.545404	0.875097	6.77771e+16	0.660426	0.906397	2870625949450240
2.01	40.42	tr|L8I3T6|L8I3T6_BOSMU	Keratin, type I cuticular Ha7 (Fragment) OS=Bos grunniens mutus GN=M91_00634 PE=3 SV=1	BOSMU	50	0.597037			0.841034
6.14	11.59	tr|L8I5E9|L8I5E9_BOSMU	Putative keratin-associated protein 10-like ENSP00000375147 (Fragment) OS=Bos grunniens mutus GN=M91_00629 PE=4 SV=1	BOSMU	5	0.611285	0.335934	5.39858	0.133149	0.181173	73.766
2	98.17	sp|P02539|K2M1_SHEEP	Keratin, type II microfibrillar (Fragment) OS=Ovis aries PE=1 SV=1"	SHEEP	121	0.637271			0.969207
2	36.08	tr|Q7YRU8|Q7YRU8_CAPHI	Keratin-associated protein 6.2 OS=Capra hircus GN=KAP6-2 PE=4 SV=1	CAPHI	1	0.695362			0.981599
10	94.69	tr|Q28582|Q28582_SHEEP	Hair type II keratin intermediate filament protein OS=Ovis aries GN=KII-9 PE=3 SV=1	SHEEP	327	0.714632	0.207329	4.22765	3.27144	0.396442	49677.6
6	98.8	tr|Q6S342|Q6S342_SHEEP	High glycine/tyrosine type II keratin protein 6.1 OS=Ovis aries GN=KAP6.1 PE=4 SV=1	SHEEP	23	0.755216	0.804166	72.0663	0.383673	0.0662502	3.05659
4.01	32.73	tr|L8I6M7|L8I6M7_BOSMU	Keratin, type I cytoskeletal 18 (Fragment) OS=Bos grunniens mutus GN=M91_05606 PE=3 SV=1	BOSMU	10	0.78857	0.315173	5.10155	1.11548	0.672046	11.6192
73.48	96.91	tr|E3VW87|E3VW87_SHEEP	Keratin 86 OS=Ovis aries PE=2 SV=1	SHEEP	324	0.792178	0.682242	3.97279	0.823695	0.569539	2.26985
6.01	52.38	tr|L8HUG8|L8HUG8_BOSMU	Uncharacterized protein OS=Bos grunniens mutus GN=M91_15108 PE=4 SV=1	BOSMU	3	0.83269	0.788126	13.0617	1.30356	0.130077	1.5798
41.81	91.65	tr|E3VW79|E3VW79_SHEEP	Keratin 34 (Fragment) OS=Ovis aries PE=2 SV=1	SHEEP	350	0.873233	0.766174	2.76184	0.824996	0.690189	2.92462
54.62	91.43	sp|P25691|K2M3_SHEEP	Keratin, type II microfibrillar, component 5 OS=Ovis aries PE=1 SV=1"	SHEEP	218	0.893987	0.896883	9.52294	0.408675	0.456439	20.4118
35.09	80.06	tr|A8WEL6|A8WEL6_SHEEP	Keratin associated protein 4.3 OS=Ovis aries GN=KRTAP4.3 PE=4 SV=1	SHEEP	33	0.985059	0.946032	1.66111	0.607275	0.25927	2.61403
25.94	96.3	tr|E3VW78|E3VW78_SHEEP	Keratin 33B OS=Ovis aries PE=2 SV=1	SHEEP	433	1.01494	0.993382	66.6636	1.00232	0.998627	25.1162
3.13	16.92	tr|L8IQP7|L8IQP7_BOSMU	Histone H2A OS=Bos grunniens mutus GN=M91_11349 PE=3 SV=1	BOSMU	2	1.06873			1.85041
6.02	35.29	tr|L8I0I5|L8I0I5_BOSMU	Histone H3 OS=Bos grunniens mutus GN=M91_12989 PE=3 SV=1	BOSMU	3	1.11408	0.748309	26.8142	1.13962	0.702436	26.8501
12.52	94.67	tr|L8HW98|L8HW98_BOSMU	Keratin, type II microfibrillar, component 5 OS=Bos grunniens mutus GN=M91_10633 PE=3 SV=1	BOSMU	249	1.18852	0.880548	28.8466	1.31577	0.827102	39.1183
3.24	33.6	tr|L8IV30|L8IV30_BOSMU	Histone H2B OS=Bos grunniens mutus GN=M91_08851 PE=3 SV=1	BOSMU	3	1.2165	0.539939	16.8425	1.93364	0.352538	177.744
27.4	86.3	tr|Q6R644|Q6R644_CAPHI	Keratin associated protein 16.5 OS=Capra hircus PE=4 SV=1	CAPHI	21	1.22046	0.957068	1.89236e+16	1.85308	0.872469	5.80594e+16
4.41	33.94	tr|L8IAW6|L8IAW6_BOSMU	Keratin, type I cytoskeletal 39 (Fragment) OS=Bos grunniens mutus GN=M91_00520 PE=3 SV=1	BOSMU	17	1.28584			1.87964
2.7	22.18	tr|L8I940|L8I940_BOSMU	Histone H4 OS=Bos grunniens mutus GN=M91_08923 PE=3 SV=1	BOSMU	2	1.28831			1
155.69	96.15	tr|E3VW85|E3VW85_SHEEP	Keratin 83 OS=Ovis aries PE=2 SV=1	SHEEP	334	1.30233	0.109669	1.39018	1.23622	0.427619	1.73142
69.19	88.79	sp|B0LKP1|KRT35_SHEEP	Keratin, type I cuticular Ha5 OS=Ovis aries GN=KRT35 PE=2 SV=1"	SHEEP	184	1.32922	0.386441	1.96132	1.31097	0.542551	2.50043
30.5	93.08	sp|Q6R648|KR111_CAPHI	Keratin-associated protein 11-1 OS=Capra hircus GN=KRTAP11-1 PE=2 SV=1	CAPHI	48	1.3886	0.411276	23.2202	0.762674	0.680086	525.127
2	19.7	tr|L8J2P9|L8J2P9_BOSMU	Dual specificity protein phosphatase 14 OS=Bos grunniens mutus GN=M91_17474 PE=4 SV=1	BOSMU	1	1.53952			3.28291
14.01	51.21	tr|L8IJJ5|L8IJJ5_BOSMU	14-3-3 protein sigma OS=Bos grunniens mutus GN=M91_13415 PE=3 SV=1	BOSMU	8	1.54621	0.00750397	1.30959	1.22229	0.331012	1.61531
64.57	95.71	tr|Q6R646|Q6R646_CAPHI	Keratin associated protein 13.1 OS=Capra hircus PE=2 SV=1	CAPHI	68	1.55225			0.719725
6.21	43.17	tr|L8IBU2|L8IBU2_BOSMU	Keratin-associated protein 13-1 (Fragment) OS=Bos grunniens mutus GN=M91_20949 PE=4 SV=1	BOSMU	14	1.6148			0.787397
4.01	24.8	tr|L8HXW6|L8HXW6_BOSMU	Keratin, type II cytoskeletal 1 (Fragment) OS=Bos grunniens mutus GN=M91_10648 PE=3 SV=1	BOSMU	2	1.62878	0.420798	124.017	1.53699	0.282391	13.3966
6	37.2	tr|K4P1S5|K4P1S5_SHEEP	Peptidyl-prolyl cis-trans isomerase OS=Ovis aries GN=PPIA PE=2 SV=1	SHEEP	4	1.63937	0.304578	25.979	1.62834	0.607793	6310.29
61.15	75	sp|P02442|KRA3_CAPHI	Keratin, high-sulfur matrix protein, IIIA3 OS=Capra hircus PE=1 SV=1"	CAPHI	68	1.66575	0.833853	10045.2	1.16537	0.959904	109582
9.32	99.03	tr|Q6R651|Q6R651_CAPHI	Hair acidic keratin 1 OS=Capra hircus PE=2 SV=1	CAPHI	416	3.00921	0.0170663	1.87265	0.894001	0.656598	2.54065
21.4	98.25	tr|Q6RCT2|Q6RCT2_CAPHI	Keratin-associated protein 16.2 OS=Capra hircus PE=4 SV=1	CAPHI	24	4.07495	0.375715	210.38	5.68821	0.319593	297.955
36.72	95.29	tr|Q6R640|Q6R640_CAPHI	Keratin associated protein 7.1 OS=Capra hircus PE=4 SV=1	CAPHI	39	4.28879			2.2972
16.28	88.24	sp|Q6R645|KR151_CAPHI	Keratin-associated protein 15-1 OS=Capra hircus GN=KRTAP15-1 PE=2 SV=1	CAPHI	16	4.75386	0.132317	65.1898	3.5454	0.219098	318.596
0.57	24.13	tr|B0LKN9|B0LKN9_SHEEP	Keratin 27 OS=Ovis aries PE=2 SV=1	SHEEP	2	14.9342	0.385861	21933969408	19.7134	0.382312	185275908096
2	9.199	tr|L8I8E2|L8I8E2_BOSMU	B box and SPRY domain-containing protein (Fragment) OS=Bos grunniens mutus GN=M91_10120 PE=4 SV=1	BOSMU	1	78.5855
2.84	97.03	tr|E7FKN7|E7FKN7_CAPHI	Keratin33A OS=Capra hircus GN=KRT33A PE=3 SV=1	CAPHI	361	78.5855			100

## Sheet: Pure C2_1 & Pure C2_2
Table S2-8. Quantification results for replicates 1 and 2 of fiber standard C2
Unused	%Coverage	Accession	Name	Species	Peptides(95%)	C2_1:REF	PVal C2_1:REF	EF C2_1:REF	C2_2:REF	PVal C2_2:REF	EF C2_2:REF
2	40.14	tr|L8IDK9|L8IDK9_BOSMU	Keratin, type I cytoskeletal 40 (Fragment) OS=Bos grunniens mutus GN=M91_00518 PE=4 SV=1	BOSMU	21	0.01			0.943478
2.05	18.77	tr|L8INK7|L8INK7_BOSMU	Desmoplakin (Fragment) OS=Bos grunniens mutus GN=M91_06211 PE=4 SV=1	BOSMU	2	0.01			0.0104071
2	7.901	tr|F6KXG3|F6KXG3_SHEEP	Beta 3-adrenergic receptor OS=Ovis aries GN=ADRB3 PE=3 SV=1	SHEEP	1	0.0337796			0.0104071
22.88	84.69	sp|P02444|KRA33_SHEEP	Keratin, high sulfur matrix protein, IIIB3 OS=Ovis aries PE=1 SV=1"	SHEEP	32	0.0366389	0.179745	196424	0.0104071	0.0143126	3.6852
8.24	51.33	tr|L8I678|L8I678_BOSMU	Keratin, type I cuticular Ha2 (Fragment) OS=Bos grunniens mutus GN=M91_00636 PE=3 SV=1	BOSMU	66	0.162542			0.0943903
5.66	60.38	tr|L8HVA2|L8HVA2_BOSMU	Keratin-associated protein 11-1 OS=Bos grunniens mutus GN=M91_15111 PE=4 SV=1	BOSMU	12	0.18803	0.252913	7400.63	0.0253524	0.120949	7937.25
4.62	48.83	tr|L8I667|L8I667_BOSMU	Uncharacterized protein OS=Bos grunniens mutus GN=M91_00627 PE=4 SV=1	BOSMU	5	0.206063			0.0104071
6.17	67.08	tr|L8HXU8|L8HXU8_BOSMU	Uncharacterized protein OS=Bos grunniens mutus GN=M91_10628 PE=3 SV=1	BOSMU	85	0.25855	0.487029	979.727	0.614192	0.807997	1960.39
14.91	98.39	tr|Q6R639|Q6R639_CAPHI	Keratin associated protein 8 OS=Capra hircus GN=KAP8 PE=4 SV=1	CAPHI	15	0.270112			0.877737
9.44	94.8	tr|E3VW77|E3VW77_SHEEP	Keratin 33A OS=Ovis aries PE=2 SV=1	SHEEP	292	0.272343			0.16795
1.3	12.07	tr|L8I3G3|L8I3G3_BOSMU	Neurofilament light polypeptide OS=Bos grunniens mutus GN=M91_04128 PE=3 SV=1	BOSMU	1	0.280377			0.0910453
39.32	98.06	sp|P02534|K1M1_SHEEP	Keratin, type I microfibrillar 48 kDa, component 8C-1 OS=Ovis aries PE=1 SV=2"	SHEEP	417	0.341908	0.615549	2542.78	0.332269	0.648249	7492.74
2.11	76.06	tr|J9S2V6|J9S2V6_SHEEP	High glycine/tyrosine keratin associated protein 6-L OS=Ovis aries GN=KAP6-L PE=4 SV=1	SHEEP	22	0.349236			0.210427
2	59.59	tr|E3VW84|E3VW84_SHEEP	Keratin 82 (Fragment) OS=Ovis aries PE=2 SV=1	SHEEP	64	0.440986			0.41153
2.02	37.75	tr|B0LKP2|B0LKP2_SHEEP	Keratin 38 OS=Ovis aries PE=2 SV=1	SHEEP	41	0.448532			0.378364
6.01	87.78	tr|L8HL92|L8HL92_BOSMU	Uncharacterized protein OS=Bos grunniens mutus GN=M91_12354 PE=4 SV=1	BOSMU	4	0.500555	0.585716	103626	0.512768	0.854324	6683254191030270
2	7.756	tr|L8IKP2|L8IKP2_BOSMU	Nuclear pore complex protein Nup133 (Fragment) OS=Bos grunniens mutus GN=M91_02779 PE=3 SV=1	BOSMU	1	0.538079			0.459117
1.37	18.96	tr|L8IES2|L8IES2_BOSMU	Keratin, type I cytoskeletal 20 (Fragment) OS=Bos grunniens mutus GN=M91_00522 PE=3 SV=1	BOSMU	6	0.605881			0.70325
4.2	64.29	tr|E3VW76|E3VW76_SHEEP	Keratin 32 (Fragment) OS=Ovis aries PE=2 SV=1	SHEEP	60	0.642134	0.649955	9730.07	0.558699	0.872406	6495148045238270
16.02	93.31	tr|Q28582|Q28582_SHEEP	Hair type II keratin intermediate filament protein OS=Ovis aries GN=KII-9 PE=3 SV=1	SHEEP	415	0.716437	0.319821	10.2549	0.629971	0.27378	14.7763
2.01	21.12	tr|L8I5E9|L8I5E9_BOSMU	Putative keratin-associated protein 10-like ENSP00000375147 (Fragment) OS=Bos grunniens mutus GN=M91_00629 PE=4 SV=1	BOSMU	2	0.722558	0.211267	4.14883	0.62488	0.460053	194.017
64.17	91.24	sp|P25691|K2M3_SHEEP	Keratin, type II microfibrillar, component 5 OS=Ovis aries PE=1 SV=1"	SHEEP	230	0.772899	0.731215	6.96514	0.847268	0.922036	82.7607
159.08	94.86	tr|E3VW87|E3VW87_SHEEP	Keratin 86 OS=Ovis aries PE=2 SV=1	SHEEP	419	0.810664	0.764681	6.16219	0.926741	0.685331	1.6232
50.16	96.56	tr|E3VW79|E3VW79_SHEEP	Keratin 34 (Fragment) OS=Ovis aries PE=2 SV=1	SHEEP	375	0.883963	0.731718	2.20079	0.842219	0.695349	2.61286
2	96.33	sp|P02539|K2M1_SHEEP	Keratin, type II microfibrillar (Fragment) OS=Ovis aries PE=1 SV=1"	SHEEP	178	0.926942			1.0634
2	36.64	tr|L8IHJ9|L8IHJ9_BOSMU	Ubiquitin-60S ribosomal protein L40 (Fragment) OS=Bos grunniens mutus GN=M91_10178 PE=4 SV=1	BOSMU	1	0.932315			0.571599
17.67	71.7	tr|A8WEL6|A8WEL6_SHEEP	Keratin associated protein 4.3 OS=Ovis aries GN=KRTAP4.3 PE=4 SV=1	SHEEP	20	0.933562	0.659869	1.56761	1.17458	0.553754	2.16037
2	30.93	tr|L8HXW6|L8HXW6_BOSMU	Keratin, type II cytoskeletal 1 (Fragment) OS=Bos grunniens mutus GN=M91_10648 PE=3 SV=1	BOSMU	4	0.960553			0.636171
6	97.59	tr|Q6S342|Q6S342_SHEEP	High glycine/tyrosine type II keratin protein 6.1 OS=Ovis aries GN=KAP6.1 PE=4 SV=1	SHEEP	19	0.972246	0.978886	57.7106	0.71529	0.458795	4.87463
2.43	25.38	tr|L8IQP7|L8IQP7_BOSMU	Histone H2A OS=Bos grunniens mutus GN=M91_11349 PE=3 SV=1	BOSMU	2	0.98873			0.842309
4.01	40	sp|P50413|THIO_SHEEP	Thioredoxin OS=Ovis aries GN=TXN PE=1 SV=2	SHEEP	3	1	1	2.29273	1.03961	0.890942	2.93647
2	47.2	tr|E3VW75|E3VW75_SHEEP	Keratin 32 (Fragment) OS=Ovis aries PE=2 SV=1	SHEEP	24	1.03363			0.197472
4.81	39.48	tr|L8HW65|L8HW65_BOSMU	Keratin, type II cytoskeletal 7 OS=Bos grunniens mutus GN=M91_10626 PE=3 SV=1	BOSMU	17	1.06259			0.246829
21.16	97.78	tr|E3VW78|E3VW78_SHEEP	Keratin 33B OS=Ovis aries PE=2 SV=1	SHEEP	463	1.06446	0.95322	16.0835	1.22451	0.910353	108.838
36.87	89.04	tr|Q6R644|Q6R644_CAPHI	Keratin associated protein 16.5 OS=Capra hircus PE=4 SV=1	CAPHI	25	1.16086	0.930966	155.14	1.50105	0.833145	278.188
12.47	96.84	tr|L8HW98|L8HW98_BOSMU	Keratin, type II microfibrillar, component 5 OS=Bos grunniens mutus GN=M91_10633 PE=3 SV=1	BOSMU	280	1.17516	0.868254	17.2024	1.24655	0.842622	25.5831
75.15	94.93	tr|E3VW85|E3VW85_SHEEP	Keratin 83 OS=Ovis aries PE=2 SV=1	SHEEP	355	1.19973	0.214879	1.3452	1.25637	0.0887558	1.30486
2	14.14	tr|L8J2P9|L8J2P9_BOSMU	Dual specificity protein phosphatase 14 OS=Bos grunniens mutus GN=M91_17474 PE=4 SV=1	BOSMU	2	1.23326			1.14619
60.74	68.94	sp|P02442|KRA3_CAPHI	Keratin, high-sulfur matrix protein, IIIA3 OS=Capra hircus PE=1 SV=1"	CAPHI	75	1.29452	0.29479	1.76354	1.60217	0.0658299	1.676
2.64	43.7	tr|L8IQ70|L8IQ70_BOSMU	Uncharacterized protein (Fragment) OS=Bos grunniens mutus GN=M91_19046 PE=3 SV=1	BOSMU	3	1.31524	0.463612	22.3054	1.31914	0.529189	47.3619
6	31.71	tr|K4P1S5|K4P1S5_SHEEP	Peptidyl-prolyl cis-trans isomerase OS=Ovis aries GN=PPIA PE=2 SV=1	SHEEP	4	1.33887	0.47055	29.3668	1.13561	0.975764	2.65912e+18
12.07	66.13	tr|L8IJJ5|L8IJJ5_BOSMU	14-3-3 protein sigma OS=Bos grunniens mutus GN=M91_13415 PE=3 SV=1	BOSMU	9	1.36863	0.20918	1.87088	1.02176	0.988286	73.6401
68.21	86.59	sp|B0LKP1|KRT35_SHEEP	Keratin, type I cuticular Ha5 OS=Ovis aries GN=KRT35 PE=2 SV=1"	SHEEP	206	1.39894	0.226476	1.92055	1.47925	0.0438004	1.45334
29.57	96.86	sp|Q6R648|KR111_CAPHI	Keratin-associated protein 11-1 OS=Capra hircus GN=KRTAP11-1 PE=2 SV=1	CAPHI	38	1.44711	0.307809	11.7708	1.5869	0.134332	3.51409
2.01	11.03	tr|L8IQG1|L8IQG1_BOSMU	ATP synthase subunit alpha OS=Bos grunniens mutus GN=M91_01007 PE=3 SV=1	BOSMU	1	1.47903			1.21937
4	22.22	tr|L8INR9|L8INR9_BOSMU	Uncharacterized protein (Fragment) OS=Bos grunniens mutus GN=M91_05551 PE=4 SV=1	BOSMU	2	1.6009			0.934451
6.34	49.01	tr|E3VW81|E3VW81_SHEEP	Keratin 39 (Fragment) OS=Ovis aries PE=2 SV=1	SHEEP	4	2.02348	0.70211	965.127	2.04988	0.701198	1069.79
2.01	8.357	tr|L8I8N4|L8I8N4_BOSMU	Desmoglein-4 OS=Bos grunniens mutus GN=M91_20077 PE=3 SV=1	BOSMU	3	2.03658			1.57425
8.01	60.11	tr|L8IBU2|L8IBU2_BOSMU	Keratin-associated protein 13-1 (Fragment) OS=Bos grunniens mutus GN=M91_20949 PE=4 SV=1	BOSMU	13	2.1491	0.287333	111.244	1.78558	0.259782	24.1586
3.07	57.14	tr|Q6RCT0|Q6RCT0_CAPHI	Keratin-associated protein 16.4 OS=Capra hircus PE=4 SV=1	CAPHI	3	2.20934			2.40421
52.24	97.55	tr|Q6R646|Q6R646_CAPHI	Keratin associated protein 13.1 OS=Capra hircus PE=2 SV=1	CAPHI	82	2.30478	0.118904	3.03921	1.89567	0.262708	3.46231
42.33	95.29	tr|Q6R640|Q6R640_CAPHI	Keratin associated protein 7.1 OS=Capra hircus PE=4 SV=1	CAPHI	50	2.50334	0.675706	1162131968	3.37996	0.81578	3.73314e+22
8.74	97.82	tr|Q6R651|Q6R651_CAPHI	Hair acidic keratin 1 OS=Capra hircus PE=2 SV=1	CAPHI	446	3.0383	0.0104809	1.63794	3.11494	0.0313449	2.42679
24.76	98.25	tr|Q6RCT2|Q6RCT2_CAPHI	Keratin-associated protein 16.2 OS=Capra hircus PE=4 SV=1	CAPHI	22	3.08419	0.519166	517.55	2.94278	0.547405	645.803
8.89	62.96	tr|L8HV38|L8HV38_BOSMU	Keratin, type II cuticular Hb5 OS=Bos grunniens mutus GN=M91_10632 PE=3 SV=1	BOSMU	113	3.70642	0.443866	386.406	3.16509	0.536665	816.565
0.18	23.28	tr|Q6R647|Q6R647_CAPHI	Keratin associated protein 12.1 OS=Capra hircus PE=4 SV=1	CAPHI	0	5.00065	0.420929	8132884	6.53724	0.318702	465798
16.37	88.24	sp|Q6R645|KR151_CAPHI	Keratin-associated protein 15-1 OS=Capra hircus GN=KRTAP15-1 PE=2 SV=1	CAPHI	21	5.17169	0.0414066	3.89573	5.11854	0.0901938	19.2827
4.06	89.29	tr|Q7YRW7|Q7YRW7_CAPHI	High-glycine tyrosine keratin type II.2 OS=Capra hircus PE=4 SV=1	CAPHI	13	5.22134	0.0864773	17.6417	6.02863	0.190183	1129.52
2.65	36.11	tr|L8I3U3|L8I3U3_BOSMU	Keratin, type I cytoskeletal 15 OS=Bos grunniens mutus GN=M91_00640 PE=3 SV=1	BOSMU	8	13.9225	0.488045	99146493067264	15.5073	0.530101	4.26178e+16
2.01	35.99	tr|L8HYJ5|L8HYJ5_BOSMU	Keratin, type II cuticular Hb2 OS=Bos grunniens mutus GN=M91_10635 PE=3 SV=1	BOSMU	53	98.2159			100
4	28.57	tr|L8I9I2|L8I9I2_BOSMU	Alpha-crystallin B chain OS=Bos grunniens mutus GN=M91_13076 PE=3 SV=1	BOSMU	3	98.2159			100

## Sheet: Pure C3_1 & Pure C3_2
Table S2-9. Quantification results for replicates 1 and 2 of fiber standard C3
Unused	%Coverage	Accession	Name	Species	Peptides(95%)	C3_1:REF	PVal C3_1:REF	EF C3_1:REF	C3_2:REF	PVal C3_2:REF	EF C3_2:REF
17.29	73.47	sp|P02444|KRA33_SHEEP	Keratin, high sulfur matrix protein, IIIB3 OS=Ovis aries PE=1 SV=1"	SHEEP	32	0.0231718	0.159279	203699	0.01	0.0130433	3.67185
2	9.136	tr|F6KXG3|F6KXG3_SHEEP	Beta 3-adrenergic receptor OS=Ovis aries GN=ADRB3 PE=3 SV=1	SHEEP	1	0.0238155			0.01
0.18	7.873	tr|L8IQR3|L8IQR3_BOSMU	Guanylate-binding protein 5 OS=Bos grunniens mutus GN=M91_07009 PE=4 SV=1	BOSMU	2	0.0517346			0.01
5.86	77.36	tr|L8HVA2|L8HVA2_BOSMU	Keratin-associated protein 11-1 OS=Bos grunniens mutus GN=M91_15111 PE=4 SV=1	BOSMU	13	0.133819	0.208045	5778.37	0.0174694	0.110798	8446.62
2.12	59.17	tr|Q06018|Q06018_SHEEP	Intermediate filament type II keratin OS=Ovis aries GN=KRT2.13 PE=3 SV=1	SHEEP	103	0.162655			0.3215
50.35	95.87	sp|P02534|K1M1_SHEEP	Keratin, type I microfibrillar 48 kDa, component 8C-1 OS=Ovis aries PE=1 SV=2"	SHEEP	415	0.191236	0.484184	4271.32	0.17059	0.46939	5408.46
3.83	43.96	tr|E3VW82|E3VW82_SHEEP	Keratin 40 (Fragment) OS=Ovis aries PE=2 SV=1	SHEEP	25	0.234035	0.674594	194302206541824	0.194745	0.621568	22646999744512
2	49.22	tr|E3VW84|E3VW84_SHEEP	Keratin 82 (Fragment) OS=Ovis aries PE=2 SV=1	SHEEP	69	0.284427			0.218755
4.02	48.92	tr|L8I678|L8I678_BOSMU	Keratin, type I cuticular Ha2 (Fragment) OS=Bos grunniens mutus GN=M91_00636 PE=3 SV=1	BOSMU	58	0.287486	0.182303	106.046	0.331618	0.288909	935.191
3.72	46.35	tr|L8HW65|L8HW65_BOSMU	Keratin, type II cytoskeletal 7 OS=Bos grunniens mutus GN=M91_10626 PE=3 SV=1	BOSMU	18	0.300723	0.477454	1501976	0.178742	0.615713	60265009774592
2	60.22	tr|L8HSZ0|L8HSZ0_BOSMU	Uncharacterized protein (Fragment) OS=Bos grunniens mutus GN=M91_15107 PE=4 SV=1	BOSMU	3	0.341644			0.01
52.88	92.03	sp|P25691|K2M3_SHEEP	Keratin, type II microfibrillar, component 5 OS=Ovis aries PE=1 SV=1"	SHEEP	224	0.408342	0.41901	21.1137	0.369072	0.582512	174.829
2.19	97.18	tr|J9S2V6|J9S2V6_SHEEP	High glycine/tyrosine keratin associated protein 6-L OS=Ovis aries GN=KAP6-L PE=4 SV=1	SHEEP	29	0.409876			0.317923
7.81	88.89	tr|L8HKJ8|L8HKJ8_BOSMU	Uncharacterized protein OS=Bos grunniens mutus GN=M91_16747 PE=4 SV=1	BOSMU	5	0.510563	0.673875	3948892	0.711126	0.915286	113034102046720
0.89	31.79	tr|B0LKP2|B0LKP2_SHEEP	Keratin 38 OS=Ovis aries PE=2 SV=1	SHEEP	46	0.552449			0.476695
8.75	97.24	tr|Q28582|Q28582_SHEEP	Hair type II keratin intermediate filament protein OS=Ovis aries GN=KII-9 PE=3 SV=1	SHEEP	409	0.589021	0.273378	21.7498	0.425736	0.144072	12.1614
77.09	96.71	tr|E3VW87|E3VW87_SHEEP	Keratin 86 OS=Ovis aries PE=2 SV=1	SHEEP	403	0.707837	0.568608	4.29187	0.746532	0.775215	12.1001
46.23	90.66	tr|E3VW79|E3VW79_SHEEP	Keratin 34 (Fragment) OS=Ovis aries PE=2 SV=1	SHEEP	391	0.71219	0.411783	2.44019	0.643299	0.240921	2.21403
14.39	98.39	tr|Q6R639|Q6R639_CAPHI	Keratin associated protein 8 OS=Capra hircus GN=KAP8 PE=4 SV=1	CAPHI	12	0.717216			0.629656
6	12.66	tr|L8IR19|L8IR19_BOSMU	Tubulin beta-3 chain OS=Bos grunniens mutus GN=M91_08264 PE=3 SV=1	BOSMU	3	0.727208	0.935938	2.56314e+17	0.630927	0.912339	2.18778e+18
3.16	26.09	tr|L8I5E9|L8I5E9_BOSMU	Putative keratin-associated protein 10-like ENSP00000375147 (Fragment) OS=Bos grunniens mutus GN=M91_00629 PE=4 SV=1	BOSMU	4	0.738017	0.129209	1.6852	0.760273	0.547468	5.17231
2	96.33	sp|P02539|K2M1_SHEEP	Keratin, type II microfibrillar (Fragment) OS=Ovis aries PE=1 SV=1"	SHEEP	160	0.760043			0.783242
6	97.59	tr|Q6S342|Q6S342_SHEEP	High glycine/tyrosine type II keratin protein 6.1 OS=Ovis aries GN=KAP6.1 PE=4 SV=1	SHEEP	32	0.766877	0.867805	426.52	0.675334	0.275143	3.11163
0.36	20.38	tr|L8IES2|L8IES2_BOSMU	Keratin, type I cytoskeletal 20 (Fragment) OS=Bos grunniens mutus GN=M91_00522 PE=3 SV=1	BOSMU	4	0.781809			0.812137
0.43	42.86	tr|Q6R638|Q6R638_CAPHI	Keratin associated protein 8.2 OS=Capra hircus PE=4 SV=1	CAPHI	4	0.912895			1
13.23	94.87	tr|L8HW98|L8HW98_BOSMU	Keratin, type II microfibrillar, component 5 OS=Bos grunniens mutus GN=M91_10633 PE=3 SV=1	BOSMU	278	0.916433	0.976952	19744610582528	1.07897	0.98247	1687140060626940
2.48	38.22	tr|L8HW76|L8HW76_BOSMU	Keratin, type II cytoskeletal 6A OS=Bos grunniens mutus GN=M91_10641 PE=3 SV=1	BOSMU	8	0.916507			0.788112
2.02	29.01	tr|L8IHJ9|L8IHJ9_BOSMU	Ubiquitin-60S ribosomal protein L40 (Fragment) OS=Bos grunniens mutus GN=M91_10178 PE=4 SV=1	BOSMU	1	0.924985	0.813689	26.7969	0.873879	0.828798	500.36
3.54	10.93	tr|L8ICI1|L8ICI1_BOSMU	Alcohol dehydrogenase 1 (Fragment) OS=Bos grunniens mutus GN=M91_09096 PE=3 SV=1	BOSMU	2	0.939936	0.986965	4.9066e+16	1.11401	0.976875	2.4782e+16
18.41	96.05	tr|E3VW78|E3VW78_SHEEP	Keratin 33B OS=Ovis aries PE=2 SV=1	SHEEP	464	0.954046	0.980138	138.395	1.02237	0.991601	240.35
3.52	40.95	sp|P50413|THIO_SHEEP	Thioredoxin OS=Ovis aries GN=TXN PE=1 SV=2	SHEEP	3	1	1	27.4696	1.02709	0.834202	3.57612
72.96	91.21	sp|B0LKP1|KRT35_SHEEP	Keratin, type I cuticular Ha5 OS=Ovis aries GN=KRT35 PE=2 SV=1"	SHEEP	196	1.03196	0.918676	1.90213	0.999858	1	1.92888
2.44	81.17	tr|E3VW76|E3VW76_SHEEP	Keratin 32 (Fragment) OS=Ovis aries PE=2 SV=1	SHEEP	51	1.03411			1.02295
2.01	15.14	tr|L8I940|L8I940_BOSMU	Histone H4 OS=Bos grunniens mutus GN=M91_08923 PE=3 SV=1	BOSMU	1	1.0423			0.649696
159.12	96.75	tr|E3VW85|E3VW85_SHEEP	Keratin 83 OS=Ovis aries PE=2 SV=1	SHEEP	387	1.05075	0.791151	1.46923	0.965222	0.825104	1.39067
2.83	36.13	tr|L8IQ70|L8IQ70_BOSMU	Uncharacterized protein (Fragment) OS=Bos grunniens mutus GN=M91_19046 PE=3 SV=1	BOSMU	2	1.11124	0.706478	14.8464	1.02372	0.925975	12.8105
29.21	100	tr|Q6R644|Q6R644_CAPHI	Keratin associated protein 16.5 OS=Capra hircus PE=4 SV=1	CAPHI	24	1.12083	0.953076	293.171	1.19671	0.924917	265.451
23.57	74.6	tr|A8WEL6|A8WEL6_SHEEP	Keratin associated protein 4.3 OS=Ovis aries GN=KRTAP4.3 PE=4 SV=1	SHEEP	32	1.12354	0.669936	1.8896	1.2225	0.410775	1.744
0.21	30.3	tr|L8J2P9|L8J2P9_BOSMU	Dual specificity protein phosphatase 14 OS=Bos grunniens mutus GN=M91_17474 PE=4 SV=1	BOSMU	2	1.12424			1.51897
9.75	50	tr|L8IJJ5|L8IJJ5_BOSMU	14-3-3 protein sigma OS=Bos grunniens mutus GN=M91_13415 PE=3 SV=1	BOSMU	5	1.13253	0.0963329	1.16568	1.0999	0.69358	1.73039
1.24	27.13	tr|L8I3U3|L8I3U3_BOSMU	Keratin, type I cytoskeletal 15 OS=Bos grunniens mutus GN=M91_00640 PE=3 SV=1	BOSMU	9	1.15369			1.03038
0.4	21.01	tr|L8IF57|L8IF57_BOSMU	Beta-actin-like protein 2 OS=Bos grunniens mutus GN=M91_11587 PE=3 SV=1	BOSMU	1	1.25494			0.938745
58.55	68.94	sp|P02442|KRA3_CAPHI	Keratin, high-sulfur matrix protein, IIIA3 OS=Capra hircus PE=1 SV=1"	CAPHI	72	1.29737	0.474889	2.30693	1.4168	0.39344	2.52808
6	44.12	tr|L8IV60|L8IV60_BOSMU	Histone H3 OS=Bos grunniens mutus GN=M91_11785 PE=3 SV=1	BOSMU	3	1.36021			0.777369
9.27	46.34	tr|K4P1S5|K4P1S5_SHEEP	Peptidyl-prolyl cis-trans isomerase OS=Ovis aries GN=PPIA PE=2 SV=1	SHEEP	5	1.41519	0.336962	2.63544	1.46055	0.232744	2.24435
30.26	89.31	sp|Q6R648|KR111_CAPHI	Keratin-associated protein 11-1 OS=Capra hircus GN=KRTAP11-1 PE=2 SV=1	CAPHI	44	1.44406	0.167342	3.51258	1.45969	0.186588	4.26437
2	10.85	tr|L8I8N4|L8I8N4_BOSMU	Desmoglein-4 OS=Bos grunniens mutus GN=M91_20077 PE=3 SV=1	BOSMU	1	1.71938			1.33121
5.5	28.57	tr|L8HXW6|L8HXW6_BOSMU	Keratin, type II cytoskeletal 1 (Fragment) OS=Bos grunniens mutus GN=M91_10648 PE=3 SV=1	BOSMU	7	1.82675	0.849948	69853469736960	1.35118	0.931268	2106797020151810
4.53	58.47	tr|L8IBU2|L8IBU2_BOSMU	Keratin-associated protein 13-1 (Fragment) OS=Bos grunniens mutus GN=M91_20949 PE=4 SV=1	BOSMU	14	1.92088			1.34212
7.93	58.3	tr|L8HV38|L8HV38_BOSMU	Keratin, type II cuticular Hb5 OS=Bos grunniens mutus GN=M91_10632 PE=3 SV=1	BOSMU	111	1.92251	0.696522	515.055	1.54057	0.810614	913.483
6.26	38.34	tr|E3VW81|E3VW81_SHEEP	Keratin 39 (Fragment) OS=Ovis aries PE=2 SV=1	SHEEP	5	1.9863	0.481103	3703.13	1.89131	0.464129	1383.64
8.25	93.46	tr|Q6R651|Q6R651_CAPHI	Hair acidic keratin 1 OS=Capra hircus PE=2 SV=1	CAPHI	436	2.80454	0.101252	4.62181	2.67218	0.131171	5.49723
31.06	100	tr|Q6RCT2|Q6RCT2_CAPHI	Keratin-associated protein 16.2 OS=Capra hircus PE=4 SV=1	CAPHI	29	2.98845	0.419474	41.7673	3.01114	0.414584	41.0011
43.62	95.29	tr|Q6R640|Q6R640_CAPHI	Keratin associated protein 7.1 OS=Capra hircus PE=4 SV=1	CAPHI	58	3.38257	0.54327	1369.47	4.23272	0.462538	980.611
2.19	36.57	tr|L8I9I2|L8I9I2_BOSMU	Alpha-crystallin B chain OS=Bos grunniens mutus GN=M91_13076 PE=3 SV=1	BOSMU	4	3.52936	0.652963	298989387776	4.72511	0.569418	47417831424
61.25	97.55	tr|Q6R646|Q6R646_CAPHI	Keratin associated protein 13.1 OS=Capra hircus PE=2 SV=1	CAPHI	87	3.57928	0.524883	40669060	3.22559	0.580138	216262400
5.4	68.21	tr|Q6R637|Q6R637_CAPHI	Keratin associated protein 9.2 OS=Capra hircus PE=2 SV=1	CAPHI	7	3.68841			2.90768
0.98	21.4	tr|L8IDL6|L8IDL6_BOSMU	Keratin, type I cytoskeletal 28 (Fragment) OS=Bos grunniens mutus GN=M91_00525 PE=4 SV=1	BOSMU	6	4.75874			3.37502
4.79	48.45	tr|Q7YRU8|Q7YRU8_CAPHI	Keratin-associated protein 6.2 OS=Capra hircus GN=KAP6-2 PE=4 SV=1	CAPHI	4	5.0877			6.03644
12.05	88.24	sp|Q6R645|KR151_CAPHI	Keratin-associated protein 15-1 OS=Capra hircus GN=KRTAP15-1 PE=2 SV=1	CAPHI	23	6.88072	0.176654	57.1224	6.39621	0.206027	75.4482
4	96.43	tr|Q7YRW7|Q7YRW7_CAPHI	High-glycine tyrosine keratin type II.2 OS=Capra hircus PE=4 SV=1	CAPHI	14	13.5089	0.0910489	117.136	13.1289	0.134996	1145.1
0.19	30.95	tr|J7H3G5|J7H3G5_SHEEP	Keratin-associated protein KAP24-1 OS=Ovis aries GN=KRTAP24-1 PE=4 SV=1	SHEEP	1	61.8653			67.6686

## Sheet: Pure  Y_1 & Pure Y_2
Table S2-10. Quantification results for replicates 1 and 2 of fiber standard Y
Unused	%Coverage	Accession	Name	Species	Peptides(95%)	Y_1:REF	PVal Y_1:REF	EF Y_1:REF	Y_2:REF	PVal Y_2:REF	EF Y_2:REF
0.25	20.58	tr|L8I2Q8|L8I2Q8_BOSMU	Huntingtin-interacting protein 1-related protein (Fragment) OS=Bos grunniens mutus GN=M91_06136 PE=4 SV=1	BOSMU	1	0.01			0.0113351
0.57	20.75	tr|L8IXU2|L8IXU2_BOSMU	Desmin (Fragment) OS=Bos grunniens mutus GN=M91_13962 PE=3 SV=1	BOSMU	1	0.01			76.3917
0.79	4.69	tr|L8IQR3|L8IQR3_BOSMU	Guanylate-binding protein 5 OS=Bos grunniens mutus GN=M91_07009 PE=4 SV=1	BOSMU	3	0.01			0.0113351
0.33	5.432	tr|F6KXG3|F6KXG3_SHEEP	Beta 3-adrenergic receptor OS=Ovis aries GN=ADRB3 PE=3 SV=1	SHEEP	1	0.0236976			0.0113351
12.86	95.02	sp|P25691|K2M3_SHEEP	Keratin, type II microfibrillar, component 5 OS=Ovis aries PE=1 SV=1"	SHEEP	278	0.0825913	0.0146406	3.71694	0.015036	0.00435741	3.3073
64.42	92.53	sp|B0LKP1|KRT35_SHEEP	Keratin, type I cuticular Ha5 OS=Ovis aries GN=KRT35 PE=2 SV=1"	SHEEP	337	0.0973554	0.0120815	3.88804	0.020415	0.00125493	2.81418
14.1	94.06	tr|E3VW77|E3VW77_SHEEP	Keratin 33A OS=Ovis aries PE=2 SV=1	SHEEP	311	0.117889	0.248939	304.474	0.020494	0.00872155	4.81898
8.01	97.34	tr|Q6R651|Q6R651_CAPHI	Hair acidic keratin 1 OS=Capra hircus PE=2 SV=1	CAPHI	438	0.119402	0.0434152	7.17227	0.0147975	0.0021639	2.32735
9.14	98.25	tr|Q6RCT2|Q6RCT2_CAPHI	Keratin-associated protein 16.2 OS=Capra hircus PE=4 SV=1	CAPHI	10	0.161001	0.605064	411178	0.0519457	0.473159	2019039
4	31.12	tr|L8HW65|L8HW65_BOSMU	Keratin, type II cytoskeletal 7 OS=Bos grunniens mutus GN=M91_10626 PE=3 SV=1	BOSMU	18	0.165845			0.0113351
6	97.59	tr|Q6S342|Q6S342_SHEEP	High glycine/tyrosine type II keratin protein 6.1 OS=Ovis aries GN=KAP6.1 PE=4 SV=1	SHEEP	18	0.178765	0.0574706	7.24421	0.17596	0.378636	3060940
18.8	79.25	sp|Q6R648|KR111_CAPHI	Keratin-associated protein 11-1 OS=Capra hircus GN=KRTAP11-1 PE=2 SV=1	CAPHI	26	0.190685	0.250453	6241.9	0.078574	0.321936	59204420
2	98.59	tr|J9SVG9|J9SVG9_SHEEP	High glycine/tyrosine keratin associated protein 6-L OS=Ovis aries GN=KAP6-L PE=4 SV=1	SHEEP	22	0.233437			0.0194369
4	60.32	tr|L8HUG8|L8HUG8_BOSMU	Uncharacterized protein OS=Bos grunniens mutus GN=M91_15108 PE=4 SV=1	BOSMU	2	0.278521	0.735602	9906261537587200	0.372696	0.796837	3.04111e+16
2	65.89	tr|E3VW75|E3VW75_SHEEP	Keratin 32 (Fragment) OS=Ovis aries PE=2 SV=1	SHEEP	25	0.358114			0.0113351
8.73	46.72	tr|L8HW76|L8HW76_BOSMU	Keratin, type II cytoskeletal 6A OS=Bos grunniens mutus GN=M91_10641 PE=3 SV=1	BOSMU	7	0.37537			0.342176
174.1	98.06	sp|P02534|K1M1_SHEEP	Keratin, type I microfibrillar 48 kDa, component 8C-1 OS=Ovis aries PE=1 SV=2"	SHEEP	426	0.37677			0.0429475
181.57	98.56	tr|E3VW87|E3VW87_SHEEP	Keratin 86 OS=Ovis aries PE=2 SV=1	SHEEP	385	0.377281	0.387234	12.9214	0.40974	0.507538	22.1785
16.27	70.45	sp|P02442|KRA3_CAPHI	Keratin, high-sulfur matrix protein, IIIA3 OS=Capra hircus PE=1 SV=1"	CAPHI	47	0.386061			0.0734563
24.09	97.53	tr|E3VW78|E3VW78_SHEEP	Keratin 33B OS=Ovis aries PE=2 SV=1	SHEEP	481	0.439747	0.575376	29.8162	0.555738	0.771882	100.479
8.09	43.29	tr|K4P1S5|K4P1S5_SHEEP	Peptidyl-prolyl cis-trans isomerase OS=Ovis aries GN=PPIA PE=2 SV=1	SHEEP	5	0.441479	0.749981	1718.88	1.48326	0.875132	1537.12
6	31.69	tr|L8IBU2|L8IBU2_BOSMU	Keratin-associated protein 13-1 (Fragment) OS=Bos grunniens mutus GN=M91_20949 PE=4 SV=1	BOSMU	6	0.471402			0.0113351
10	95.71	tr|Q6R646|Q6R646_CAPHI	Keratin associated protein 13.1 OS=Capra hircus PE=2 SV=1	CAPHI	37	0.472831			0.0595305
83.54	99.59	tr|E3VW85|E3VW85_SHEEP	Keratin 83 OS=Ovis aries PE=2 SV=1	SHEEP	388	0.536364	0.201125	2.68683	0.589247	0.376931	3.42131
9.6	95.28	tr|Q28582|Q28582_SHEEP	Hair type II keratin intermediate filament protein OS=Ovis aries GN=KII-9 PE=3 SV=1	SHEEP	384	0.541725	0.873666	6.62453e+16	0.709796	0.927511	3.46526e+16
0.62	9.237	tr|L8IR30|L8IR30_BOSMU	Laminin subunit alpha-5 OS=Bos grunniens mutus GN=M91_18944 PE=4 SV=1	BOSMU	1	0.57058			0.527906
2.01	39.51	tr|B0LKP2|B0LKP2_SHEEP	Keratin 38 OS=Ovis aries PE=2 SV=1	SHEEP	37	0.57719	0.501642	1117.82	1.14257	0.974207	1.38633e+18
41.58	90.91	tr|E3VW79|E3VW79_SHEEP	Keratin 34 (Fragment) OS=Ovis aries PE=2 SV=1	SHEEP	413	0.583602	0.431899	5.05564	0.632694	0.612625	8.85598
2.02	15.27	tr|L8J518|L8J518_BOSMU	Actin, cytoplasmic 1 OS=Bos grunniens mutus GN=M91_16383 PE=3 SV=1	BOSMU	2	0.657343			0.394752
6.03	22.76	tr|L8HXW6|L8HXW6_BOSMU	Keratin, type II cytoskeletal 1 (Fragment) OS=Bos grunniens mutus GN=M91_10648 PE=3 SV=1	BOSMU	11	0.71084	0.143893	1.87179	0.692847	0.0496211	1.44119
2	97.25	sp|P02539|K2M1_SHEEP	Keratin, type II microfibrillar (Fragment) OS=Ovis aries PE=1 SV=1"	SHEEP	137	0.740082			0.651448
2	32.03	tr|L8HXV9|L8HXV9_BOSMU	Keratin, type II cytoskeletal 5 (Fragment) OS=Bos grunniens mutus GN=M91_10642 PE=3 SV=1	BOSMU	4	0.746467			0.65198
5.86	44.85	tr|L8IV60|L8IV60_BOSMU	Histone H3 OS=Bos grunniens mutus GN=M91_11785 PE=3 SV=1	BOSMU	3	0.797212	0.916671	3814.53	0.411594	0.73689	20012.7
5.49	21.54	tr|L8IQP7|L8IQP7_BOSMU	Histone H2A OS=Bos grunniens mutus GN=M91_11349 PE=3 SV=1	BOSMU	3	0.858601			0.950852
4.02	9.702	tr|L8I8N4|L8I8N4_BOSMU	Desmoglein-4 OS=Bos grunniens mutus GN=M91_20077 PE=3 SV=1	BOSMU	3	0.864048	0.747059	83.4743	1.44376	0.336982	15.3305
2.11	34.35	tr|L8IHJ9|L8IHJ9_BOSMU	Ubiquitin-60S ribosomal protein L40 (Fragment) OS=Bos grunniens mutus GN=M91_10178 PE=4 SV=1	BOSMU	1	0.873931			0.799553
4.01	36.06	tr|L8HP74|L8HP74_BOSMU	Keratin, type I cytoskeletal 14 OS=Bos grunniens mutus GN=M91_06039 PE=3 SV=1	BOSMU	5	0.890371			0.936663
0.52	10.6	tr|L8J1N1|L8J1N1_BOSMU	Cytosol aminopeptidase OS=Bos grunniens mutus GN=M91_14809 PE=3 SV=1	BOSMU	1	0.986661			0.0113351
4	31.87	tr|L8I3T6|L8I3T6_BOSMU	Keratin, type I cuticular Ha7 (Fragment) OS=Bos grunniens mutus GN=M91_00634 PE=3 SV=1	BOSMU	46	1			0.580647
23.32	73.95	tr|A8WEL6|A8WEL6_SHEEP	Keratin associated protein 4.3 OS=Ovis aries GN=KRTAP4.3 PE=4 SV=1	SHEEP	27	1.1013	0.850949	3.50372	1.194	0.867484	13.406
10.18	46.77	tr|L8IJJ5|L8IJJ5_BOSMU	14-3-3 protein sigma OS=Bos grunniens mutus GN=M91_13415 PE=3 SV=1	BOSMU	5	1.10424	0.65232	1.70315	0.925066	0.933858	9.9258
2.75	28.85	tr|Q6STH8|Q6STH8_BOSMU	Histone H4 (Fragment) OS=Bos mutus grunniens PE=2 SV=1	BOSMU	2	1.13716	0.275251	1.45034	1.04915	0.90157	4.375
2.9	58.76	tr|L8IPW6|L8IPW6_BOSMU	Thioredoxin (Fragment) OS=Bos grunniens mutus GN=M91_02683 PE=4 SV=1	BOSMU	3	1.14323	0.670203	3.20866	0.950464	0.910155	5.54891
1.59	27.78	tr|L8IUP8|L8IUP8_BOSMU	Histone H2B OS=Bos grunniens mutus GN=M91_11354 PE=3 SV=1	BOSMU	3	1.16289	0.55995	10.1497	1.19953	0.524001	12.0948
12.58	24.64	tr|L8I5E9|L8I5E9_BOSMU	Putative keratin-associated protein 10-like ENSP00000375147 (Fragment) OS=Bos grunniens mutus GN=M91_00629 PE=4 SV=1	BOSMU	9	1.18611	0.685179	2.77529	1.38832	0.423449	2.63304
1.86	22.26	tr|L8IGQ3|L8IGQ3_BOSMU	Tripartite motif-containing protein 29 OS=Bos grunniens mutus GN=M91_09698 PE=4 SV=1	BOSMU	1	1.22215	0.589273	29.5726	1.20686	0.311014	3.56015
74.41	94.28	tr|L8HW98|L8HW98_BOSMU	Keratin, type II microfibrillar, component 5 OS=Bos grunniens mutus GN=M91_10633 PE=3 SV=1	BOSMU	340	1.63301	0.168005	2.3684	1.7884	0.155755	2.66644
5.35	15.09	tr|S4VG93|S4VG93_BOSMU	Heat shock 70kDa protein 2 OS=Bos mutus grunniens GN=HSPA2 PE=2 SV=1	BOSMU	3	2.05227	0.689064	801.564	2.52066	0.620289	947.172
36.25	97.37	tr|L8I3S9|L8I3S9_BOSMU	Uncharacterized protein OS=Bos grunniens mutus GN=M91_00626 PE=4 SV=1	BOSMU	25	2.10545	0.0924612	3.98962	2.65081	0.0708808	3.9942
4.03	60.1	tr|E3VW84|E3VW84_SHEEP	Keratin 82 (Fragment) OS=Ovis aries PE=2 SV=1	SHEEP	99	2.17612	0.51815	34873.8	2.20097	0.580713	421862
5.4	55.56	tr|L8HS94|L8HS94_BOSMU	Protein S100-A3 OS=Bos grunniens mutus GN=M91_03027 PE=4 SV=1	BOSMU	5	2.18303	0.0162698	1.54314	2.77663	0.00702714	1.44821
2	20.72	tr|L8I3G3|L8I3G3_BOSMU	Neurofilament light polypeptide OS=Bos grunniens mutus GN=M91_04128 PE=3 SV=1	BOSMU	1	2.36651			2.72839
6.01	65.98	tr|Q7YRU8|Q7YRU8_CAPHI	Keratin-associated protein 6.2 OS=Capra hircus GN=KAP6-2 PE=4 SV=1	CAPHI	5	2.58963	0.854347	3.52742e+22	2.87059	0.0938974	7.32052
48.76	100	tr|L8IAV7|L8IAV7_BOSMU	Keratin-associated protein 3-1 OS=Bos grunniens mutus GN=M91_00514 PE=4 SV=1	BOSMU	39	2.76196			2.88419
25.99	95.6	tr|L8HVA2|L8HVA2_BOSMU	Keratin-associated protein 11-1 OS=Bos grunniens mutus GN=M91_15111 PE=4 SV=1	BOSMU	39	2.82051	0.0608557	3.537	3.22859	0.0538614	3.53585
2.01	35.01	tr|L8I3U3|L8I3U3_BOSMU	Keratin, type I cytoskeletal 15 OS=Bos grunniens mutus GN=M91_00640 PE=3 SV=1	BOSMU	5	2.9853	0.546642	694.104	3.51035	0.515163	984.652
1.66	8.489	tr|L8I3P6|L8I3P6_BOSMU	Leucine-rich repeat-containing protein 15 (Fragment) OS=Bos grunniens mutus GN=M91_13765 PE=4 SV=1	BOSMU	1	3.00795			3.26767
2	11.98	tr|L8IMR5|L8IMR5_BOSMU	Protein-glutamine gamma-glutamyltransferase E (Fragment) OS=Bos grunniens mutus GN=M91_19720 PE=3 SV=1	BOSMU	1	3.01389			0.936666
6.04	57.49	tr|L8HV38|L8HV38_BOSMU	Keratin, type II cuticular Hb5 OS=Bos grunniens mutus GN=M91_10632 PE=3 SV=1	BOSMU	151	3.33698			3.52422
2.03	41.38	tr|L8HNQ9|L8HNQ9_BOSMU	Uncharacterized protein OS=Bos grunniens mutus GN=M91_08912 PE=4 SV=1	BOSMU	3	3.43194			3.84924
16.24	65.06	tr|L8I678|L8I678_BOSMU	Keratin, type I cuticular Ha2 (Fragment) OS=Bos grunniens mutus GN=M91_00636 PE=3 SV=1	BOSMU	68	3.57201	0.000418144	1.4845	4.08609	0.000514606	1.57861
7.71	87.03	tr|L8I3J3|L8I3J3_BOSMU	Keratin, type I cuticular Ha5 OS=Bos grunniens mutus GN=M91_00637 PE=3 SV=1	BOSMU	346	3.79218	0.00827266	1.97167	3.96442	0.0033851	1.67166
66.29	98.12	tr|L8IBQ7|L8IBQ7_BOSMU	Uncharacterized protein (Fragment) OS=Bos grunniens mutus GN=M91_00511 PE=4 SV=1	BOSMU	58	3.98551	0.00352307	1.42487	4.77094	0.00309373	1.45477
8	78.06	tr|L8IBT4|L8IBT4_BOSMU	Keratin-associated protein 15-1 (Fragment) OS=Bos grunniens mutus GN=M91_20947 PE=4 SV=1	BOSMU	6	4.07815	0.627283	500126810112	3.66915	0.688347	29073659133952
14.46	98.89	tr|L8HKJ8|L8HKJ8_BOSMU	Uncharacterized protein OS=Bos grunniens mutus GN=M91_16747 PE=4 SV=1	BOSMU	11	4.72642	0.0362393	3.69913	5.24837	0.0224141	2.96361
34.38	92.35	tr|L8IEU2|L8IEU2_BOSMU	Uncharacterized protein (Fragment) OS=Bos grunniens mutus GN=M91_20948 PE=4 SV=1	BOSMU	39	6.3622			6.36537
4.79	92.84	tr|L8I2P2|L8I2P2_BOSMU	Keratin, type I microfibrillar 48 kDa, component 8C-1 (Fragment) OS=Bos grunniens mutus GN=M91_00633 PE=3 SV=1	BOSMU	369	6.87608			9.73369
7	26.12	tr|C5ISA2|C5ISA2_SHEEP	Tubulin alpha 4a OS=Ovis aries GN=TUBA4A PE=2 SV=1	SHEEP	5	9.90955			54.5785
0.42	5.045	tr|L8I8E2|L8I8E2_BOSMU	B box and SPRY domain-containing protein (Fragment) OS=Bos grunniens mutus GN=M91_10120 PE=4 SV=1	BOSMU	1	80.4029			100
1.26	48.33	tr|L8INR9|L8INR9_BOSMU	Uncharacterized protein (Fragment) OS=Bos grunniens mutus GN=M91_05551 PE=4 SV=1	BOSMU	4	80.4029			100
1.42	5.245	tr|L8HXP8|L8HXP8_BOSMU	Triosephosphate isomerase OS=Bos grunniens mutus GN=M91_17650 PE=3 SV=1	BOSMU	1	80.4029			100
2	6.283	tr|L8ICL6|L8ICL6_BOSMU	Junction plakoglobin (Fragment) OS=Bos grunniens mutus GN=M91_17162 PE=4 SV=1	BOSMU	2	80.4029			100
4	22.22	tr|L8HZB8|L8HZB8_BOSMU	Galectin (Fragment) OS=Bos grunniens mutus GN=M91_04102 PE=4 SV=1	BOSMU	2	80.4029			100
4.33	82.71	tr|L8IDJ6|L8IDJ6_BOSMU	Uncharacterized protein OS=Bos grunniens mutus GN=M91_00507 PE=4 SV=1	BOSMU	6	80.4029			100
4.45	90.14	tr|L8I667|L8I667_BOSMU	Uncharacterized protein OS=Bos grunniens mutus GN=M91_00627 PE=4 SV=1	BOSMU	19	80.4029			100
6.82	53.33	tr|L8IEU6|L8IEU6_BOSMU	Keratin-associated protein 26-1 OS=Bos grunniens mutus GN=M91_20956 PE=4 SV=1	BOSMU	5	80.4029			100

[truncated: 2 more sheets: Pure  Y_3 & Pure Y_4, Pure Y_5 & Pure Y_6]
